# Supplementary material for: Establishment of a Mouse Model with Misregulated Chromosome Condensation due to Defective Mcph1 Function
Source: PLoS One. 2010 Feb 16;5(2):e9242. doi: 10.1371/journal.pone.0009242 (PMC2821930; doi:10.1371/journal.pone.0009242)
Supplement: Table S1 — Downregulated genes (Diff_Score ≤−13/P≤0.05) in different Mcph1gt/gt tissues. (0.33 MB XLS) [file pone.0009242.s005.xls]

## Sheet: A
Downregulated genes (Diff_Score≤-13/P≤0.05) in brain of Mcph1gt/gt mice.
Gene	Signal intensity (3 wild type mice)	Signal intensity (3 Mcph1gt/gt mice)	Detection rate (3 wild type mice)	Detection rate (3 Mcph1gt/gt mice)	Diff_Score (Mcph1gt/gt / wild type)	Target ID	Accession	Synonyms	Transcript ID
Slc5a5	321	116.6	1	0.9994	-238.078	scl34686.15_590-S	NM_053248	NIS	scl34686.15_590
Arl2bp	832.2	231.4	1	1	-187.618	scl33477.9_38-S	NM_024191.1	1700010P10Rik;1700027H16Rik;6330544B05Rik;Bart1	scl33477.9_38
Arhgef10	131.3	24.2	0.9994	0.9931	-117.865	scl34037.34.366_10-S	NM_172751.1	6430549H08;6430549H08Rik	scl34037.34.366_10
Man2b1	220.9	16.9	1	0.9838	-105.058	scl33560.21.1_30-S	NM_010764	LAMAN	scl33560.21.1_30
5730405I09Rik	363.8	200.1	1	1	-99.7618	scl51666.10_396-S	NM_026484	1700025H17Rik;3110050L10Rik;4631402G10Rik	scl51666.10_396
B930054I22Rik	64.9	18.1	0.9975	0.985	-98.991	ri|B930054I22|PX00164F18|AK047386|2219-S	AK047386		ri|B930054I22|PX00164F18|AK047386|2219
Ccl21a	204.4	20.8	1	0.9881	-91.0316	scl0020298.1_98-S	NM_011335.1	6CKBAC1;6Ckine;CKb9;Scya21;Scya21a;SLC;TCA4	scl0020298.1_98
D130052N13Rik	75.4	1.3	0.9981	0.6712	-75.6704	ri|D130052N13|PX00184G04|AK051496|2048-S	AK051496		ri|D130052N13|PX00184G04|AK051496|2048
C330018C16Rik	53.2	18	0.9963	0.9838	-72.7843	ri|C330018C16|PX00076F07|AK049267|2687-S	AK049267		ri|C330018C16|PX00076F07|AK049267|2687
Fts	141.7	69.7	0.9994	0.9981	-72.1783	scl0014339.2_163-S	NM_010241.1	Fif;Ft;Ft1	scl0014339.2_163
Fmr1	156.3	56.4	1	0.9981	-63.1538	ri|B430202I01|PX00071A05|AK080898|1337-S	AK080898	Fmr-1;FMRP	ri|B430202I01|PX00071A05|AK080898|1337
Ccl21c	234.5	18.1	1	0.9875	-58.112	scl0065956.1_31-S	NM_023052	CKb9;exodus-2;Scya21c;SLC;TCA4	scl0065956.1_31
Riok3	483.3	326	1	1	-58.0496	scl0066878.2_2-S	NM_024182.2	1200013N13Rik;Sudd	scl0066878.2_2
B430305P08Rik	286.4	70.1	1	0.9981	-56.7906	GI_20892692-S	XM_148123.1		GI_20892692
Pbx4	74.4	32.8	0.9981	0.995	-53.8055	scl0080720.2_10-S	NM_030555.1	2410015M21Rik	scl0080720.2_10
1810023B24Rik	541.6	176.9	1	1	-53.772	scl0234388.1_36-S	XM_134222.1		scl0234388.1_36
Per3	217.1	136.8	1	1	-52.7896	scl2166.1.1_61-S	NM_011067	2810049O06Rik;mPer3	scl2166.1.1_61
Prdx2	116	22.9	0.9994	0.9906	-51.4726	scl33566.6_143-S	NM_011563.2	Band-8;NkefB;PRP;Tdpx1;TDX1;Torin;TPx;TPx-B;TR;TSA	scl33566.6_143
Nr1d1	178.3	117.6	1	0.9994	-51.3835	scl39616.9.169_52-S	NM_145434.1	A530070C09Rik	scl39616.9.169_52
Prdx2	152.9	1.8	1	0.6881	-49.4459	scl0021672.1_16-S	NM_011563.2	Band-8;NkefB;PRP;Tdpx1;TDX1;Torin;TPx;TPx-B;TR;TSA	scl0021672.1_16
4933407C03Rik	762.8	543.3	1	1	-48.4859	scl074440.16_72-S	XM_356109.1		scl074440.16_72
A330042H22	21.7	-2.9	0.9844	0.2901	-47.5236	scl000746.1_18-S	NM_173014.1		scl000746.1_18
Aim1l	38.3	14.3	0.9944	0.9788	-44.5587	scl24853.15.1_104-S	XM_131754		scl24853.15.1_104
Stxbp2	244.1	86.6	1	0.9994	-43.2295	scl34132.19.1_1-S	NM_011503.2	Munc-18-2;Munc-18b;Sxtbp2;Unc18b	scl34132.19.1_1
LOC244417	112.3	58.1	0.9994	0.9981	-42.6421	GI_38089187-S	XM_146277.4		GI_38089187
4833414E09Rik	327.3	217.8	1	1	-42.2304	scl15977.1.2114_8-S	NM_027845.1		scl15977.1.2114_8
Arl2bp	668.2	488.4	1	1	-42.0492	scl000628.1_299-S	NM_024191.1	1700010P10Rik;1700027H16Rik;6330544B05Rik;Bart1	scl000628.1_299
Pitpnm2	384	270.4	1	1	-41.773	scl26041.27.1_85-S	NM_011256.1	mKIAA1457;NIR3;Rdgb2;RDGBA2	scl26041.27.1_85
Fut10	58.6	21.1	0.9963	0.9875	-41.7689	scl33934.6_92-S	NM_134161	MGC40819	scl33934.6_92
Vps35	1838.3	738.9	1	1	-41.7418	scl34540.19_229-S	NM_022997	Mem3	scl34540.19_229
Cebpa	188.3	119.2	1	0.9994	-41.3514	scl012606.3_81-S	NM_007678	CBF-A;Cebp	scl012606.3_81
2900009C24Rik	169.4	94.3	1	0.9994	-41.1772	scl29297.1.2_237-S			scl29297.1.2_237
Slc8a2	48.7	20.3	0.9963	0.9869	-40.7041	scl33056.10_21-S	NM_148946.2	Ncx2	scl33056.10_21
D8Ertd319e	87.1	13.5	0.9988	0.9763	-40.5487	scl34022.8_400-S	NM_026792.2	1110013A05Rik	scl34022.8_400
Scoc	246.9	36.9	1	0.9956	-40.2409	scl056367.1_256-S	XM_134455.1	0610011C06Rik;2810002J11Rik;AA415030	scl056367.1_256
Xdh	54.9	20.3	0.9963	0.9875	-39.4142	scl49626.40.1_3-S	NM_011723	Xor;Xox-1;Xox1	scl49626.40.1_3
Mkrn1	152.3	106	1	0.9994	-38.6828	ri|1500003O18|ZX00042C23|AK005137|1348-S	AK005137		ri|1500003O18|ZX00042C23|AK005137|1348
Sytl1	44.4	19.5	0.9956	0.9875	-37.9086	scl23718.13.1_59-S	NM_031393.1	9030417L18;MGC7008;PSGL-1;Slp1	scl23718.13.1_59
Dbp	1705.2	1154.9	1	1	-37.388	scl32668.4.1_181-S	NM_016974.1		scl32668.4.1_181
F830020C16Rik	376.2	277.3	1	1	-37.2439	scl45422.14.326_16-S	NM_177338		scl45422.14.326_16
Asxl2	169.2	120	1	0.9994	-37.1101	scl43443.14_407-S	NM_172421		scl43443.14_407
Mt3	2487.6	1817.4	1	1	-37.0837	scl017751.1_8-S	NM_013603.1	MT-3	scl017751.1_8
4932416N17Rik	147.6	98.4	1	0.9994	-36.8184	scl49438.28_389-S	XM_359229		scl49438.28_389
Ccl21b	182.4	14.3	1	0.98	-36.3954	scl0018829.1_65-S	NM_011124.3	6CKBAC2;6Ckine;ALP;CKb9;plt;Scya21;Scya21b;SLC;Tca4	scl0018829.1_65
	47.9	9	0.9963	0.9451	-36.3404	scl000557.1_27-S	BC048525.1		scl000557.1_27
	26.1	-2	0.9875	0.3793	-35.6199	scl000625.1_4-S			scl000625.1_4
4930429A08Rik	35.7	12.8	0.9938	0.9707	-35.5468	ri|5330440F01|PX00054B24|AK030636|2694-S	AK030636		ri|5330440F01|PX00054B24|AK030636|2694
Trappc5	32.2	12.1	0.9919	0.9651	-34.7373	scl34125.2_74-S	NM_025701.2	4021401A16Rik;TRS31	scl34125.2_74
Prdm2	113.3	69.8	0.9994	0.9988	-34.094	scl00110593.1_306-S	XM_204027.3		scl00110593.1_306
Rad23a	130.9	80.4	0.9994	0.9994	-34.0635	scl019358.2_23-S	NM_009010.2	2310040P19Rik;mHR23A	scl019358.2_23
Thra	804.4	613.6	1	1	-33.3781	scl021833.8_22-S	XM_126580.1	6430529J03Rik;Erba;Nr1a1;Rvr;T3R[a];T3Ralpha;Thra1;Thra2	scl021833.8_22
Tcap	102.9	70.4	0.9994	0.9988	-32.9012	scl40941.2_163-S	NM_011540.1	Telethonin	scl40941.2_163
Npc1	2267.1	1622.3	1	1	-32.7426	scl51647.25_267-S	NM_008720	A430089E03Rik;D18Ertd139e;D18Ertd723e;lcsd;npc<nih>;spm	scl51647.25_267
Rin1	130.7	88.4	0.9994	0.9994	-32.7253	GI_21703973-S	NM_145495.1		GI_21703973
AI316807	623.1	393	1	1	-32.6964	GI_60592995-S	NM_001012667.1	BG694986;EST-c39	GI_60592995
6030424L16Rik	244.5	170.6	1	1	-31.0593	ri|6030424L16|PX00056B13|AK031410|2744-S	AK031410		ri|6030424L16|PX00056B13|AK031410|2744
Cacna1h	262.4	191.4	1	1	-30.8739	scl50181.36_559-S	NM_021415.2	alpha13.2;Cav3.2;mKIAA1120;MNCb-1209	scl50181.36_559
Pou3f1	270.5	204.4	1	1	-30.821	scl24990.1.20_266-S	NM_011141.1	Oct-6;Otf6;Scip;Test1;Tst-1	scl24990.1.20_266
Cog7	66.1	37.5	0.9981	0.9956	-30.5867	scl0233824.2_3-S	XM_133861.3		scl0233824.2_3
D130060J10Rik	18.2	1.1	0.9775	0.6588	-30.3754	scl48440.1.1721_38-S			scl48440.1.1721_38
Dlgap2	150.8	98.7	1	0.9994	-30.2367	scl00244310.2_283-S	NM_172910.1		scl00244310.2_283
Ppm1l	1117.5	868.9	1	1	-30.1872	scl23093.1.1_122-S	NM_178726	3222401G13;5930404J21Rik;Pp2ce;PP2Cepsilon;Ppp2ce	scl23093.1.1_122
Eif4g1	799.6	564.1	1	1	-30.0414	scl49333.35.1_32-S	XM_358318		scl49333.35.1_32
Scn8a	98.7	68.9	0.9994	0.9988	-30.0081	scl0020273.2_171-S	NM_011323.1	C630029C19Rik;dmu;med;nmf2;seal	scl0020273.2_171
LOC381283	2105.7	1538.1	1	1	-29.7145	GI_38050350-S	XM_358544.1		GI_38050350
Ass1	453.5	350.5	1	1	-29.3018	scl011898.16_99-S	NM_007494.2	ASS;Ass-1	scl011898.16_99
MAp19	48.4	12.4	0.9963	0.9782	-28.9925	scl0002868.1_92-S	XM_358353.1		scl0002868.1_92
Rad23a	46.2	26.2	0.9956	0.9931	-28.5989	scl34556.8.1_48-S	NM_009010.2	2310040P19Rik;mHR23A	scl34556.8.1_48
Katnb1	215.5	161.3	1	1	-28.4691	GI_38089556-S	XM_134311.4	2410003J24Rik	GI_38089556
Srrm2	199.7	108.1	1	0.9994	-28.3947	scl075956.6_20-S	NM_175229.2	5033413A03Rik;mKIAA0324	scl075956.6_20
Mtf1	21.6	5.1	0.9857	0.8684	-28.1562	scl017764.4_33-S	NM_008636.2	MTF-1	scl017764.4_33
B230343A10Rik	1486.2	1170.6	1	1	-27.9936	scl41403.1.1_37-S			scl41403.1.1_37
Nrxn2	220	161.8	1	1	-27.9133	scl018190.1_20-S	XM_111780		scl018190.1_20
Ncor2	53.7	31.6	0.9963	0.9944	-27.7576	scl020602.1_1-S	NM_011424.1	N-CoR;SMRT;SMRTe	scl020602.1_1
6430573F11Rik	171.7	59.8	1	0.9981	-27.462	scl33895.8_411-S	NM_176952.3		scl33895.8_411
A130022A09Rik	172.6	122.5	1	0.9994	-27.3581	ri|A130022A09|PX00122G21|AK037499|4514-S	AK037499		ri|A130022A09|PX00122G21|AK037499|4514
Pcdhgb1	110.3	75.2	0.9994	0.9994	-26.798	scl0093699.1_40-S	NM_033574		scl0093699.1_40
9130430L19Rik	440.3	339.7	1	1	-26.7637	scl3387.1.1_34-S			scl3387.1.1_34
5430437P03Rik	413.9	307.8	1	1	-26.636	scl33703.9.1_1-S	NM_026636		scl33703.9.1_1
MGC37347	81.2	55.9	0.9988	0.9981	-26.4132	GI_38074549-S	XM_358340.1		GI_38074549
NFI-X3	254.1	196.6	1	1	-26.3766	scl000555.1_74-S	S81451		scl000555.1_74
LOC386091	34.3	12.8	0.9925	0.9701	-26.0718	GI_38081137-S	XM_359066.1		GI_38081137
Dst	94.7	60.9	0.9994	0.9981	-26.0447	scl0013518.1_243-S	NM_133833.1	2310001O04Rik;ah;athetoid;AW554249;BP230;Bpag;BPAG1;BPAG1-n;dt;Macf2;mKIAA0728	scl0013518.1_243
Fkbp5	104.1	73.6	0.9994	0.9988	-25.9735	scl50117.17_16-S	NM_010220.2	51kDa;D17Ertd592e;Dit1;FKBP51	scl50117.17_16
E130001F20Rik	183.8	130.7	1	1	-25.9313	ri|E130001F20|PX00207L13|AK087371|2511-S	AK087371		ri|E130001F20|PX00207L13|AK087371|2511
9330169N05Rik	221	170.5	1	1	-25.915	ri|9330169N05|PX00105H12|AK034257|4085-S	AK034257		ri|9330169N05|PX00105H12|AK034257|4085
A130086G11Rik	48.6	29	0.9963	0.9938	-25.4686	scl39836.1_600-S			scl39836.1_600
Cspg3	144.4	78	0.9994	0.9994	-25.2437	scl021811.1_58-S	NM_007789.2	C230035B04;Ncan;neurocan	scl021811.1_58
C030009J22Rik	248.5	173.4	1	1	-25.152	scl42860.1.1_12-S			scl42860.1.1_12
	68.9	46.8	0.9981	0.9969	-25.126	scl000650.1_5-S	AK034498.1		scl000650.1_5
Chd5	1084.3	841	1	1	-24.9361	scl00269610.1_306-S	XM_196334		scl00269610.1_306
Padi2	277.2	165.6	1	1	-24.7726	GI_6679264-S	NM_008812.1	mKIAA0994;Pdi;Pdi2	GI_6679264
Cdv1	153.9	117.3	1	0.9994	-24.5548	scl0004083.1_182-S	NM_009879.2	CDV-1;CDV-1R	scl0004083.1_182
	27.2	10.1	0.9888	0.9532	-24.5492	scl000554.1_19-S			scl000554.1_19
LOC230959	259.7	203.5	1	1	-24.4346	GI_38079063-S	XM_149565.3		GI_38079063
5730410E19Rik	26.3	5.8	0.9888	0.8727	-24.4203	scl19157.1.1_197-S			scl19157.1.1_197
1700029J07Rik	40.6	7.2	0.995	0.9052	-24.3886	scl34863.8.7_80-S	XM_134156.2		scl34863.8.7_80
A630053N20Rik	96.8	70.6	0.9994	0.9988	-24.247	ri|A630053N20|PX00147I21|AK042036|2517-S	AK042036		ri|A630053N20|PX00147I21|AK042036|2517
Pbx1	85.9	44.1	0.9988	0.9969	-24.1617	ri|9930036F21|PX00120G24|AK037006|3420-S	AK037006	D230003C07Rik;Pbx-1	ri|9930036F21|PX00120G24|AK037006|3420
1700054N08Rik	314.2	232.3	1	1	-24.0582	scl34189.5_72-S	XM_134542.2		scl34189.5_72
S3-12	181.5	60.8	1	0.9969	-24.044	scl057435.1_222-S	NM_020568.1		scl057435.1_222
Hs6st1	91.3	63.7	0.9994	0.9981	-24.0363	scl18078.2_144-S	XM_147286.1		scl18078.2_144
Solh	209.9	151.2	1	1	-23.8671	scl050817.2_62-S	NM_015830		scl050817.2_62
Srr	713.9	538	1	1	-23.7846	ri|A830036H21|PX00155G21|AK043819|1165-S	AK043819	Srs	ri|A830036H21|PX00155G21|AK043819|1165
2810401C16Rik	249.5	190.2	1	1	-23.6919	ri|2810401C16|ZX00046G18|AK012958|1791-S	AK012958		ri|2810401C16|ZX00046G18|AK012958|1791
Ckb	31.1	15.1	0.9919	0.9813	-23.624	scl42033.4_2-S	NM_021273	Ck-3	scl42033.4_2
E030045D18Rik	142	54.7	0.9994	0.9981	-23.3865	scl0320188.1_7-S			scl0320188.1_7
C030014L02	148.9	114.2	1	0.9994	-23.3848	scl25207.1.1_27-S			scl25207.1.1_27
Brf2	183.5	136.6	1	1	-23.3669	scl066653.1_40-S	NM_025686.1	2700059M06Rik;5730512K07Rik;BRFU;TFIIIB50	scl066653.1_40
BC038881	129.5	96.6	0.9994	0.9994	-23.2702	scl31898.18.1_35-S	XM_355977		scl31898.18.1_35
Zfp330	126	94.8	0.9994	0.9994	-23.2338	scl030932.2_33-S	NM_145600.1	MGC41503;MGC6718;Noa36	scl030932.2_33
3010027A04Rik	152	103.7	1	0.9994	-23.1739	scl34210.5.1_30-S	XM_134514		scl34210.5.1_30
AI413414	189.7	108.9	1	0.9994	-23.0465	scl0382056.1_112-S	XM_134249.4		scl0382056.1_112
BC037006	139.7	94.7	0.9994	0.9994	-22.9958	GI_38091326-S	XM_109956.4		GI_38091326
Mertk	260.1	174.3	1	1	-22.9935	scl0017289.2_279-S	NM_008587.1	Eyk;Mer;Nyk	scl0017289.2_279
A330017A19Rik	140.9	107.7	0.9994	0.9994	-22.9833	ri|A330017A19|PX00131K13|AK039293|1191-S	AK039293		ri|A330017A19|PX00131K13|AK039293|1191
LOC192195	112.5	75.9	0.9994	0.9994	-22.9157	GI_20872872-S	XM_149324.1		GI_20872872
9330181H08Rik	141.6	98.4	0.9994	0.9994	-22.7819	ri|9330181H08|PX00106L15|AK034350|2307-S	AK034350		ri|9330181H08|PX00106L15|AK034350|2307
Sult1a1	267.1	185.8	1	1	-22.7121	scl30678.8_112-S	NM_133670.1	PST;Stp;Stp1	scl30678.8_112
Eef2k	104.2	77.7	0.9994	0.9994	-22.7051	scl32114.1_221-S	NM_007908	eEF-2K	scl32114.1_221
LOC381739	146.7	108.8	0.9994	0.9994	-22.6706	GI_38082670-S	XM_358649.1		GI_38082670
5730406O18Rik	1535.2	1217.5	1	1	-22.6682	ri|5730406O18|PX00038G23|AK017510|1809-S	AK017510		ri|5730406O18|PX00038G23|AK017510|1809
LOC331139	883.6	207.5	1	1	-22.6047	GI_38078272-S	XM_284587.2		GI_38078272
Ski	302.2	240.8	1	1	-22.4874	scl23441.8_64-S	NM_011385	2310012I02Rik;2610001A11Rik;BC004088;MGC8300	scl23441.8_64
Cacng2	757.6	612.7	1	1	-22.4611	GI_6680825-S	NM_007583.1	B230105C07Rik;B930041E13Rik;stargazer;stargazin;stg;wag;waggler	GI_6680825
1300007L22Rik	95.2	69.2	0.9994	0.9988	-22.4122	scl071774.7_27-S	NM_027917.1		scl071774.7_27
C630025L14	934.6	757.8	1	1	-22.2957	scl00210980.1_280-S	NM_172489.1		scl00210980.1_280
E030002F19Rik	248.9	197.5	1	1	-22.2818	ri|E030002F19|PX00204O16|AK086807|3246-S	AK086807		ri|E030002F19|PX00204O16|AK086807|3246
Prdm2	304.2	202.1	1	1	-22.2727	scl0002836.1_427-S	XM_204027.3		scl0002836.1_427
Gm22	59.5	40.3	0.9963	0.9956	-22.2613	scl33231.3_546-S	XM_111398		scl33231.3_546
Rgs16	231.5	180.9	1	1	-22.1947	scl17359.5_60-S	NM_011267.1	Rgs14;Rgsr	scl17359.5_60
A930010C08Rik	195.3	146.9	1	1	-22.1859	scl077943.1_53-S			scl077943.1_53
Camk4	728.7	538	1	1	-21.8552	scl15233.1.1_225-S	NM_009793	CaMKIV;CaMKIV/Gr	scl15233.1.1_225
C430026P20Rik	41.3	24.8	0.995	0.9931	-21.7525	ri|C430026P20|PX00317C12|AK049549|1158-S	AK049549		ri|C430026P20|PX00317C12|AK049549|1158
D16Bwg1494e	898.4	724.5	1	1	-21.7401	scl0224019.10_293-S	XM_358773		scl0224019.10_293
Dctd	114.1	67.9	0.9994	0.9981	-21.6955	scl33833.8_84-S	NM_178788.2	6030466N05Rik	scl33833.8_84
Villp	59.3	40.4	0.9963	0.9956	-21.6838	scl36353.20.1_79-S	NM_011700		scl36353.20.1_79
Slc5a5	25.1	8.9	0.9875	0.9351	-21.4974	scl00114479.2_171-S	NM_053248.1	NIS	scl00114479.2_171
Ssbp4	970.9	669.2	1	1	-21.4917	scl076900.1_165-S	XM_356132.1	1210002E11Rik;Sspb4	scl076900.1_165
A230024N07Rik	145.4	112.5	0.9994	0.9994	-21.4325	ri|A230024N07|PX00127C15|AK038524|2359-S	AK038524		ri|A230024N07|PX00127C15|AK038524|2359
Ipas	66	31.3	0.9975	0.9938	-21.3908	scl000193.1_228-S	AF416641		scl000193.1_228
Adck4	88.8	65.7	0.9994	0.9981	-21.2913	scl076889.12_92-S	NM_133770.1	0610012P18Rik	scl076889.12_92
Osbp2	122	93.6	0.9994	0.9994	-21.2668	scl074309.1_115-S	NM_152818.1	1700095P05Rik;ORP-4;OSBPL1	scl074309.1_115
Ubc	4450.3	3265.4	1	1	-21.2353	gi_21070949_ref_NM_019639.2__531-S	XM_147315.1	2700054O04Rik;AI194771;TI-225	gi_21070949_ref_NM_019639.2__531
Hrh3	177.3	90.5	1	0.9994	-21.1781	scl18231.3.1_11-S	NM_133849.1	AW049250	scl18231.3.1_11
Gpt2	173.7	130.5	1	1	-21.1404	scl33556.12_71-S	NM_173866.1		scl33556.12_71
Herpud1	371.9	227.8	1	1	-21.0047	scl33485.7_10-S	NM_022331.1	Herp;SUP	scl33485.7_10
E130014J05Rik	71.2	51	0.9981	0.9969	-20.8863	scl21487.17_601-S	NM_145989	MGC37385;mKIAA1546;Tet2	scl21487.17_601
Vars2l	103.4	77.8	0.9994	0.9994	-20.8782	scl0068915.2_300-S	NM_175137.3	1190004I24Rik	scl0068915.2_300
6720406L13Rik	40.2	7.3	0.995	0.912	-20.844	ri|6720406L13|PX00059C07|AK078395|1549-S	AK078395		ri|6720406L13|PX00059C07|AK078395|1549
LOC216963	327.8	246.5	1	1	-20.8393	GI_38091495-S	XM_126291.5		GI_38091495
Mmp13	20.8	2.9	0.9832	0.7617	-20.8068	scl37309.10_320-S	NM_008607.1	Clg;MMP-13;Mmp1	scl37309.10_320
A130075K23Rik	85.7	63.4	0.9988	0.9981	-20.7854	ri|A130075K23|PX00124D20|AK038067|555-S	AK038067		ri|A130075K23|PX00124D20|AK038067|555
2310066E14Rik	212.4	167.9	1	1	-20.7792	scl33409.21.1_6-S	NM_029386.2		scl33409.21.1_6
Egfl7	100.5	76	0.9994	0.9994	-20.7429	scl0353156.8_65-S	NM_198724.1	VE-statin;Zneu1	scl0353156.8_65
Igf1r	72.9	45.8	0.9981	0.9969	-20.6585	scl016001.6_2-S	NM_010513	CD221;IGF-1R	scl016001.6_2
C230029D21Rik	137.5	99.6	0.9994	0.9994	-20.5774	scl51102.1.1_269-S	NM_177116		scl51102.1.1_269
Stxbp5	372.4	302.1	1	1	-20.508	scl38213.31_299-S	XM_125517		scl38213.31_299
	304.2	216.6	1	1	-20.4804	scl0001493.1_2-S	AK086669.1		scl0001493.1_2
2610014I16Rik	315.4	241	1	1	-20.4796	scl066300.1_126-S			scl066300.1_126
Prss12	83.7	60.5	0.9988	0.9981	-20.4473	scl22657.12.1_29-S	NM_008939.1	Bssp-3	scl22657.12.1_29
1110065P20Rik	545.2	445.1	1	1	-20.3821	GI_38078795-S	XM_149496.3		GI_38078795
C130040J23Rik	59.7	41.5	0.9963	0.9956	-20.2848	scl44347.1.1_0-S			scl44347.1.1_0
Ncoa3	25.2	9.9	0.9875	0.9507	-20.2535	scl0017979.2_290-S	NM_008679.1	ACTR;AIB1;p/CIP;RAC3;Src3;TRAM-1;TRAM1	scl0017979.2_290
Ing4	366.3	297.6	1	1	-20.2146	scl028019.8_226-S	NM_133345.1	D6Wsu147e;D6Xrf92;p29ING4	scl028019.8_226
Per2	306.3	221.6	1	1	-20.1563	scl16475.25_424-S	NM_011066.1	mKIAA0347;mPer2	scl16475.25_424
D930033H10Rik	134.3	103.9	0.9994	0.9994	-20.1465	scl52703.1_639-S			scl52703.1_639
9530053I22Rik	134.8	98.3	0.9994	0.9994	-20.0759	scl39266.1.1_296-S			scl39266.1.1_296
Nfkbib	52.7	35.6	0.9963	0.995	-19.9549	scl31572.8.1_327-S	NM_010908.3	IkB;IKB-beta;IkBb;MGC36057	scl31572.8.1_327
Eif4ebp1	69.1	47.6	0.9981	0.9969	-19.9431	scl013685.3_18-S	NM_007918.2	PHAS-I	scl013685.3_18
Hdac5	713.2	585.5	1	1	-19.9153	scl39517.28_30-S	NM_010412.2	Hdac4;mHDA1;mKIAA0600	scl39517.28_30
D7Ertd156e	764.3	628.2	1	1	-19.8457	scl32657.31.1_97-S	NM_153057.2	MGC37454;MGC37848;pM5	scl32657.31.1_97
5930420B01Rik	98.2	64.3	0.9994	0.9981	-19.8234	scl18996.1.1_237-S			scl18996.1.1_237
Apg7l	64.4	45.8	0.9975	0.9969	-19.8195	scl29614.24_170-S	NM_028835.1	1810013K23Rik;Agp7	scl29614.24_170
	151	108.7	1	0.9994	-19.8073	scl0002558.1_69-S	BC035955.1		scl0002558.1_69
Ehd1	68.4	49	0.9981	0.9969	-19.7563	scl52870.7_104-S	NM_010119.3	Past1;RME-1	scl52870.7_104
Bst2	121.5	87.1	0.9994	0.9994	-19.7508	scl34673.5.1_43-S	NM_198095.1		scl34673.5.1_43
Kcnh3	204.2	143.7	1	1	-19.7456	scl016512.15_22-S	NM_010601.2	Elk2;Melk2	scl016512.15_22
D230010O12Rik	43.3	25.8	0.995	0.9931	-19.7002	ri|D230010O12|PX00187D10|AK051853|2396-S	AK051853		ri|D230010O12|PX00187D10|AK051853|2396
Dgkh	39.9	15.5	0.995	0.98	-19.6423	scl0380921.1_1-S	XM_484397		scl0380921.1_1
Gdf1	1142.5	917.5	1	1	-19.6133	scl0014559.1_200-S	NM_008107	Gdf-1;UOG-1	scl0014559.1_200
Rpl27a	37.9	22.5	0.9944	0.9906	-19.6133	scl32205.4_514-S	NM_011975.2	L27A	scl32205.4_514
Gstm6	65.6	37.3	0.9975	0.9956	-19.5222	GI_7110612-S	NM_008184.1		GI_7110612
A030001L21Rik	114.5	85.3	0.9994	0.9994	-19.5177	ri|A030001L21|PX00063K01|AK037153|2376-S	AK037153		ri|A030001L21|PX00063K01|AK037153|2376
LOC242681	54.8	37.6	0.9963	0.9956	-19.466	GI_38079251-S	XM_144080.2		GI_38079251
Mylk	405.8	321.3	1	1	-19.4493	scl49197.1.55_65-S	NM_139300	KRP;Mlck;MLCK108;MLCK210	scl49197.1.55_65
Stac2	314.9	211.7	1	1	-19.4422	scl39630.11_261-S	NM_146028.2		scl39630.11_261
Usp47	331.7	270.5	1	1	-19.3578	GI_38087125-S	XM_133733.5		GI_38087125
Centb5	315.3	257	1	1	-19.2619	scl24609.23_97-S	NM_207223.1	Kiaa1716-hp;mKIAA1716	scl24609.23_97
Slc2a8	70.8	51.3	0.9981	0.9969	-19.2471	scl056017.1_81-S	NM_019488.2	D2Ertd44e;GLUT8;GlutX1	scl056017.1_81
Map2k7	16.7	3.6	0.9744	0.7904	-19.2398	scl34117.16_22-S	NM_011944	5930412N11Rik;Jnkk2;MKK7;Prkmk7;sek2	scl34117.16_22
BC002216	102	17.6	0.9994	0.9906	-19.1885	ri|F630049N15|PL00015K03|AK089229|1852-S	AK089229	MGC7473	ri|F630049N15|PL00015K03|AK089229|1852
Pdk1	115	89.4	0.9994	0.9994	-19.0988	scl20796.12_159-S	NM_172665.1		scl20796.12_159
Arrb1	51	31.1	0.9963	0.9944	-19.0164	scl0109689.7_23-S	NM_178220.2	G430100A01Rik	scl0109689.7_23
Thrsp	264.7	214.9	1	1	-18.9866	scl31033.2.1_0-S	NM_009381.2		scl31033.2.1_0
Fosr	28	12.8	0.99	0.9701	-18.8305	scl0014285.1_257-S			scl0014285.1_257
LOC380983	682.1	375.4	1	1	-18.8126	GI_38077453-S	XM_354894.1		GI_38077453
Rhobtb1	114	88.8	0.9994	0.9994	-18.7803	scl073196.2_279-S	XM_125637		scl073196.2_279
2010001M06Rik	79.4	55.9	0.9988	0.9981	-18.7503	scl25932.2.1_17-S			scl25932.2.1_17
Bai1	31.4	13.7	0.9919	0.9769	-18.6756	scl47832.31_15-S	NM_174991.2	B830018M07Rik	scl47832.31_15
Nr1d1	74.9	55.5	0.9981	0.9981	-18.6723	scl000082.1_54-S	NM_145434.1	A530070C09Rik	scl000082.1_54
5830411K21Rik	52.5	29.6	0.9963	0.9938	-18.6653	scl19311.2_548-S			scl19311.2_548
Yeats2	237.3	192.9	1	1	-18.532	scl49344.11_561-S	XM_148273		scl49344.11_561
Nfia	166.7	133.5	1	1	-18.5292	scl25259.1.303_25-S	NM_177176.2	1110047K16Rik;NF1-A	scl25259.1.303_25
Abcc10	62.7	41.4	0.9969	0.9956	-18.4824	scl49871.22.1_156-S	NM_145140	Mrp7	scl49871.22.1_156
Perq1	136.4	92.2	0.9994	0.9994	-18.4509	scl057330.18_270-S	NM_031408	GIGYF1	scl057330.18_270
Shank3	304.5	229.4	1	1	-18.4482	scl47614.23.1_38-S	NM_021423.1	Shank3b	scl47614.23.1_38
	87.7	52.3	0.9988	0.9969	-18.4092	scl000548.1_6-S	AK051288.1		scl000548.1_6
D630014A15Rik	409.1	337	1	1	-18.3952	scl35163.2.1_51-S			scl35163.2.1_51
Slp	63.2	39.5	0.9969	0.9956	-18.3313	scl0020567.1_162-S	NM_011413		scl0020567.1_162
Sox5	64.1	43.1	0.9969	0.9963	-18.3209	ri|C130078G23|PX00171F01|AK081802|2472-S	AK081802		ri|C130078G23|PX00171F01|AK081802|2472
Fbxl6	113.9	85.8	0.9994	0.9994	-18.2791	scl47039.3.1_28-S	NM_013909.1	Fbl6	scl47039.3.1_28
2210419D22Rik	454	367.6	1	1	-18.2611	scl073661.1_203-S			scl073661.1_203
1810009A16Rik	67.1	49	0.9981	0.9969	-18.2328	scl0069116.1_159-S	XM_355528.1		scl0069116.1_159
4933413B09Rik	63.3	45.7	0.9969	0.9969	-18.2187	scl48795.8_120-S	NM_027669	1700028G04Rik	scl48795.8_120
6330412A17Rik	18.7	4.8	0.9788	0.8784	-18.2102	scl52244.1.1_117-S			scl52244.1.1_117
Fut10	21.3	8.3	0.9832	0.9258	-18.1861	scl00171167.2_95-S	NM_134161.2	MGC40819	scl00171167.2_95
E430013K19Rik	79.7	55.8	0.9988	0.9975	-18.1842	scl54969.1.1_276-S			scl54969.1.1_276
7030401E22Rik	82.2	55	0.9988	0.9981	-18.1804	ri|7030401E22|PX00312M17|AK078559|2273-S	AK078559		ri|7030401E22|PX00312M17|AK078559|2273
9330180L10Rik	591.4	485.6	1	1	-18.0987	scl26033.1.1904_52-S			scl26033.1.1904_52
Grit	281.8	230	1	1	-18.0893	scl37157.14.1121_194-S	NM_177379.2	GC-GAP;p200RhoGAP;RICS	scl37157.14.1121_194
Ndst1	189.7	138.8	1	1	-18.0826	scl51375.1_32-S	NM_008306	1200015G06Rik;Hsst;NDST-1	scl51375.1_32
2610204M08Rik	150	102	1	0.9994	-18.0195	scl42730.18.154_13-S	NM_198411.1		scl42730.18.154_13
Cabp1	287	227.7	1	1	-18.0113	scl26163.5.1_11-S	NM_013879.1		scl26163.5.1_11
E130208E03Rik	42.5	24.1	0.995	0.9931	-18.0083	ri|E130208E03|PX00092H16|AK053696|2356-S	AK053696		ri|E130208E03|PX00092H16|AK053696|2356
9330151E04Rik	38.6	24.2	0.995	0.9925	-17.9935	ri|9330151E04|PX00105A03|AK034042|2469-S	AK034042		ri|9330151E04|PX00105A03|AK034042|2469
Rpl18a	82.9	62.8	0.9988	0.9981	-17.9909	scl076808.4_30-S	XM_194410.2		scl076808.4_30
Usp2	255.5	194.7	1	1	-17.9601	scl37045.17.1_33-S	NM_198091.1	B930035K21Rik;Ubp41;Usp2-45;Usp2-69	scl37045.17.1_33
B230365C01Rik	601.2	499.2	1	1	-17.9439	ri|B230365C01|PX00160J19|AK046289|529-S	AK046289		ri|B230365C01|PX00160J19|AK046289|529
Ttc7	43.6	26.7	0.995	0.9931	-17.8316	scl50399.22_481-S	NM_028639	1110035E02Rik	scl50399.22_481
0610025P10Rik	95.6	66.8	0.9994	0.9981	-17.8041	scl0216860.7_143-S	XM_126221.4		scl0216860.7_143
Dlgh4	197.4	124.5	1	0.9994	-17.7903	scl0013385.2_175-S	NM_007864.1	PSD-95;PSD95;SAP90;SAP90A	scl0013385.2_175
7530408C15Rik	864.7	717.3	1	1	-17.7492	scl43900.2.1601_27-S			scl43900.2.1601_27
Mtap7	313.2	257.9	1	1	-17.7306	scl0017761.2_164-S	NM_008635.1	E-MAP-115;MAP7	scl0017761.2_164
C130090G16Rik	65.8	47.4	0.9975	0.9969	-17.7107	ri|C130090G16|PX00172G21|AK081969|2132-S	AK081969		ri|C130090G16|PX00172G21|AK081969|2132
Zfp236	34	9.6	0.9925	0.947	-17.7019	scl00329002.1_170-S	NM_177832.2		scl00329002.1_170
Abcg1	84	49.9	0.9988	0.9969	-17.6351	scl50881.16_363-S	NM_009593	Abc8;White	scl50881.16_363
Mint	86.4	48.6	0.9988	0.9969	-17.6287	scl056381.3_9-S	NM_019763.1	mKIAA0929	scl056381.3_9
Ppp1r10	309.1	252.1	1	1	-17.6254	scl0052040.1_253-S	NM_175934.2	2610025H06Rik;CAT53;D17Ertd808e;FB19;PNUTS	scl0052040.1_253
Ubc	5442.3	4168.8	1	1	-17.5334	scl022190.1_154-S	XM_147315.1	2700054O04Rik;AI194771;TI-225	scl022190.1_154
Bcl11b	689.9	552.6	1	1	-17.5322	scl0058208.2_330-S	NM_021399.1	B630002E05Rik;Ctip2;Rit1	scl0058208.2_330
D330010C22Rik	26.9	13.1	0.9888	0.9763	-17.5213	scl0230943.1_62-S	XM_485505		scl0230943.1_62
Rad23a	82.9	54.3	0.9988	0.9969	-17.5171	scl000680.1_0-S	NM_009010.2	2310040P19Rik;mHR23A	scl000680.1_0
Igfbp4	274.9	181.7	1	1	-17.4939	scl40921.6_29-S	NM_010517.2	IGFBP-4	scl40921.6_29
Csmd1	25.5	12.2	0.9875	0.9651	-17.4892	scl35056.66_17-S	NM_053171	B930082H09	scl35056.66_17
Grb10	77.6	55.8	0.9981	0.9981	-17.4717	ri|2810002M10|ZX00053I11|AK012646|830-S	AK012646	5730571D09Rik;Meg1;mKIAA0207	ri|2810002M10|ZX00053I11|AK012646|830
Mapk8	50.7	34.1	0.9963	0.995	-17.4711	ri|6430564C21|PX00047K12|AK032486|2272-S	AK032486	JNK;JNK1;Prkm8;SAPK1	ri|6430564C21|PX00047K12|AK032486|2272
Notch4	234.3	191.9	1	1	-17.4453	scl018132.31_78-S	NM_010929	Int-3;Int3	scl018132.31_78
D930017K21	65.1	47.8	0.9975	0.9969	-17.4232	GI_38077927-S	XM_147957.4		GI_38077927
F830002E14Rik	3701	2239	1	1	-17.4059	ri|F830002E14|PL00004M15|AK089567|1280-S	AK089567		ri|F830002E14|PL00004M15|AK089567|1280
Atp6v0a1	94	71.5	0.9994	0.9988	-17.3851	scl0001265.1_61-S	NM_016920.1	ATP6a1;Atp6n1;Atp6n1a;Atpv0a1;Vpp-1;Vpp1	scl0001265.1_61
2010300C02Rik	386.4	320.3	1	1	-17.3787	scl16857.4.1_20-S	XM_129808.3		scl16857.4.1_20
Cntfr	31.5	16.6	0.9919	0.9838	-17.3602	scl0002829.1_12-S	NM_016673.1	Cntfralpha	scl0002829.1_12
Olfml1	245.8	171.8	1	1	-17.3556	scl32224.3.1_237-S	NM_172907.2		scl32224.3.1_237
2310014D11Rik	102.9	77.2	0.9994	0.9994	-17.3395	scl5999.1.1_59-S			scl5999.1.1_59
Fto	45.9	27.4	0.9956	0.9938	-17.3047	ri|B930005B09|PX00162P21|AK046935|1770-S	AK046935	mKIAA1752	ri|B930005B09|PX00162P21|AK046935|1770
Ehd3	183.9	139.3	1	1	-17.2944	scl50506.5_366-S	NM_020578.1	Ehd2	scl50506.5_366
E330009F12Rik	89.9	52.6	0.9994	0.9969	-17.2891	ri|E330009F12|PX00211D01|AK087703|2085-S	AK087703		ri|E330009F12|PX00211D01|AK087703|2085
Ppm1e	948.1	765.7	1	1	-17.2396	scl39758.7_531-S	XM_484060		scl39758.7_531
Kns2	338.8	255.9	1	1	-17.1942	GI_70778809-A	NM_001025358.1	60/70kDa;AI874768;Klc1;KLC1T	GI_70778809
Zfp312	339.6	262.5	1	1	-17.1748	scl45900.6.1_19-S	NM_080433	Fez;Fezl	scl45900.6.1_19
B230309H04Rik	103.5	80.8	0.9994	0.9994	-17.1728	ri|B230309H04|PX00159M19|AK045750|3043-S	AK045750		ri|B230309H04|PX00159M19|AK045750|3043
Hes1	114.5	90.5	0.9994	0.9994	-17.1566	scl49266.7.1_79-S	NM_008235.2	Hry	scl49266.7.1_79
Rab5b	95.3	74.1	0.9994	0.9994	-17.0598	scl0003920.1_1369-S	NM_177411.2	C030027M18Rik	scl0003920.1_1369
LOC381044	32.2	17.5	0.9925	0.9838	-17.0234	GI_38079759-S	XM_354960.1		GI_38079759
Nudt8	69.2	49.3	0.9981	0.9969	-17.0142	scl52798.4.1_101-S	NM_025529.2	2310039H17Rik	scl52798.4.1_101
Galntl4	85.8	62.4	0.9988	0.9981	-17.0131	scl0233733.1_115-S	NM_173739.3		scl0233733.1_115
1190003J15Rik	127.3	45.4	0.9994	0.9969	-16.9933	scl31909.4.1_14-S	XM_133915.3		scl31909.4.1_14
Fbxo21	1218.4	1020.2	1	1	-16.9703	scl27314.13_303-S	NM_145564.2	2810425J22Rik;MGC28066;mKIAA0875	scl27314.13_303
AI315068	272.8	225.2	1	1	-16.9503	scl0209018.32_127-S	XM_148253.1	MGC38232;mKIAA0804	scl0209018.32_127
Habp4	331.7	254.1	1	1	-16.9341	scl056541.13_2-S	NM_019986	4933413D03Rik;4933428J01Rik	scl056541.13_2
Phr1	230.3	180.5	1	1	-16.9097	scl45195.86.1_13-S	NM_207215	C130061D10Rik;Pam	scl45195.86.1_13
Mcph1	31.6	10.4	0.9919	0.9595	-16.8927	scl00244329.1_85-S	NM_173189.2		scl00244329.1_85
2410091C18Rik	44.8	30.2	0.9956	0.9938	-16.8923	scl073694.3_57-S	NM_028611.1	PRO1853	scl073694.3_57
4631426J05Rik	217.7	178.7	1	1	-16.8631	scl0077590.2_319-S	NM_029935.2	BRAG;mKIAA0598	scl0077590.2_319
Dhx40	49.8	34.4	0.9963	0.995	-16.8546	scl39775.19.1_132-S	NM_026191.1	2410016C14Rik;ARG147;DDX40;PAD	scl39775.19.1_132
A630086H07Rik	92.8	69.8	0.9994	0.9988	-16.8508	ri|A630086H07|PX00147H03|AK080384|970-S	AK080384		ri|A630086H07|PX00147H03|AK080384|970
LOC381670	81.5	62	0.9988	0.9981	-16.8338	GI_38080758-S	XM_355638.1		GI_38080758
3110004L20Rik	1155.3	956	1	1	-16.8041	scl073102.1_21-S	XM_127295		scl073102.1_21
LOC383099	1608.1	1166	1	1	-16.7481	GI_38079853-S	XM_356873.1		GI_38079853
C330018L13Rik	186.7	148.5	1	1	-16.6645	scl00140629.2_137-S	NM_080562.2	Rnf37;Ubce7ip5;UIP5	scl00140629.2_137
Pip5k1b	141.6	88.8	0.9994	0.9994	-16.6068	scl21850.17_155-S	NM_008847	Pipk5b	scl21850.17_155
3110018K01Rik	774.5	650.2	1	1	-16.6026	scl078356.1_225-S			scl078356.1_225
5830418G11Rik	88.2	64	0.9988	0.9981	-16.6009	ri|5830418G11|PX00038P20|AK017939|1988-S	AK017939	mKIAA0351;Ralgps1a	ri|5830418G11|PX00038P20|AK017939|1988
9430002A10Rik	41.9	27.8	0.995	0.9938	-16.5907	ri|9430002A10|PX00107D04|AK020399|536-S	AK020399		ri|9430002A10|PX00107D04|AK020399|536
5930422O12Rik	19	7.1	0.98	0.9058	-16.5538	scl00319688.1_202-S	NM_176978.2		scl00319688.1_202
Gstz1	467.2	383.8	1	1	-16.5435	scl42938.12_138-S	NM_010363.2	MAAI	scl42938.12_138
Cap1	753.4	399.6	1	1	-16.4907	scl012331.2_166-S	NM_007598.2		scl012331.2_166
Rage	89.4	69.4	0.9994	0.9988	-16.4713	scl0026448.2_292-S	NM_011973.1	MGC46883;MOK;RAGE1	scl0026448.2_292
Ddn	2551	1777.8	1	1	-16.4181	scl013199.1_68-S	XM_283318		scl013199.1_68
Ttc15	15.7	2	0.9719	0.7598	-16.4176	scl3890.1.1_294-S	NM_178811		scl3890.1.1_294
Cyb5	409.5	181.7	1	1	-16.4163	scl51713.6.3_46-S	NM_025797	0610009N12Rik	scl51713.6.3_46
BC002230	166.8	135.9	1	1	-16.4103	scl0217827.2_0-S	NM_183155.1		scl0217827.2_0
6430597G12Rik	172.4	100.6	1	0.9994	-16.2907	scl076210.1_87-S			scl076210.1_87
Ap1m1	96.1	68.1	0.9994	0.9988	-16.2516	scl33678.12.1_84-S	NM_007456	[m]1A;Adtm1A;AP47;Cltnm;mu1A	scl33678.12.1_84
C030044C12Rik	189.9	155.8	1	1	-16.2488	scl33614.2_549-S			scl33614.2_549
Lrriq2	70.5	53.2	0.9981	0.9969	-16.2113	scl48390.12.1_179-S	NM_028815.3		scl48390.12.1_179
4930572J05Rik	53.3	34.3	0.9963	0.995	-16.1845	scl47828.2.1_30-S	NM_198607.1	MGC54796	scl47828.2.1_30
1500001E21Rik	159.6	117.6	1	0.9994	-16.1566	scl075700.1_113-S			scl075700.1_113
Cebpb	156.1	126.3	1	1	-16.1487	scl012608.3_48-S	NM_009883.1	CRP2;IL-6DBP;LAP;NF-IL6;NF-M;Nfil6	scl012608.3_48
1110012E06Rik	546.7	421.8	1	1	-16.1459	scl24758.27.1_59-S	NM_029097.1		scl24758.27.1_59
Arrdc2	40.4	19.4	0.995	0.9869	-16.1282	scl070807.1_193-S	XM_134227		scl070807.1_193
9130223C08Rik	111.3	88.7	0.9994	0.9994	-16.1188	scl25432.1.1_21-S			scl25432.1.1_21
2610301G19Rik	667.1	542.8	1	1	-16.0802	scl0219158.1_104-S	XM_358314.1		scl0219158.1_104
Ppp1r16b	63.6	42.1	0.9969	0.9963	-16.0262	scl19990.13_167-S	NM_153089	ANKRD4;TIMAP;Wdt4	scl19990.13_167
D5Ertd579e	276	229.5	1	1	-16.0232	scl26679.9_306-S	XM_485595		scl26679.9_306
Kcnc4	1578.9	1335	1	1	-16.0146	scl21680.4_681-S	NM_145922	Kcr2-4;KSHIIIC;Kv3.4	scl21680.4_681
Camkk2	322.9	227.4	1	1	-15.9187	scl0207565.1_29-S	NM_145358.1	6330570N16Rik;mKIAA0787	scl0207565.1_29
Chst12	45	28.6	0.9956	0.9938	-15.914	scl27049.4_88-S	NM_021528.2	C4S-2;C4ST-2;C4ST2	scl27049.4_88
Grik5	182.2	119.2	1	0.9994	-15.8931	GI_6680092-A	NM_008168.1	KA2	GI_6680092
Cyp4f13	311	234.1	1	1	-15.8411	scl0170716.1_183-S	NM_130882.1	0610030I10Rik;Cypf13	scl0170716.1_183
4930451E12Rik	49.3	33.6	0.9963	0.995	-15.8275	scl078157.1_274-S			scl078157.1_274
2310036D04Rik	454.1	339.4	1	1	-15.8258	scl069598.1_26-S	XM_488563		scl069598.1_26
Prkcc	335	274.8	1	1	-15.7966	scl0018752.1_62-S	NM_011102.2	Pkcc;PKCgamma	scl0018752.1_62
6430596G11Rik	192.5	144.5	1	1	-15.7673	scl31719.6_147-S	NM_172739.1	6430596G11;AI841135	scl31719.6_147
Clcn3	49.9	29.3	0.9963	0.9938	-15.7599	scl000567.1_25-S	NM_007711.1	Clc3	scl000567.1_25
C530028O21Rik	63.8	47.6	0.9969	0.9969	-15.7261	scl29513.8_8-S	NM_175696.2		scl29513.8_8
LOC382895	97.5	77	0.9994	0.9994	-15.7197	GI_38076431-S	XM_356739.1		GI_38076431
1810013C15Rik	128.3	90.5	0.9994	0.9994	-15.7173	scl0069041.1_73-S			scl0069041.1_73
BC031353	764.6	642.5	1	1	-15.709	scl0235493.12_117-S	NM_153584.1	6330415I01Rik;MGC38960;MGC41344	scl0235493.12_117
9830123M21Rik	77.3	56.8	0.9981	0.9981	-15.6956	scl16241.8.1_240-S	NM_177642.2		scl16241.8.1_240
Il15	21.1	6.9	0.9832	0.8996	-15.6225	scl34590.14.1_28-S	NM_008357.1		scl34590.14.1_28
9930033H14Rik	330.9	248.1	1	1	-15.5549	scl40682.19_710-S	XM_126551		scl40682.19_710
9430093I07Rik	180.2	148.4	1	1	-15.542	scl0109278.1_112-S			scl0109278.1_112
LOC381132	123.3	86.3	0.9994	0.9994	-15.5336	GI_38083406-S	XM_355049.1		GI_38083406
4832408C21Rik	102.6	76.4	0.9994	0.9994	-15.501	ri|4832408C21|PX00313I10|AK029270|3164-S	AK029270		ri|4832408C21|PX00313I10|AK029270|3164
A830096H11Rik	101.5	77.4	0.9994	0.9994	-15.4778	ri|A830096H11|PX00156D22|AK044162|3452-S	AK044162		ri|A830096H11|PX00156D22|AK044162|3452
2310004H21Rik	123.2	98.2	0.9994	0.9994	-15.4515	ri|2310004H21|ZX00038L17|AK009138|520-S	AK009138		ri|2310004H21|ZX00038L17|AK009138|520
	126	98.9	0.9994	0.9994	-15.4479	scl000010.1_362_REVCOMP-S			scl000010.1_362_REVCOMP
Rdh7	34.2	-1.9	0.9925	0.4092	-15.4437	scl37375.4.1_4-S	NM_017473.1	CRAD2	scl37375.4.1_4
Slp	295.5	173.9	1	1	-15.4246	scl020567.3_14-S	NM_011413		scl020567.3_14
A730011L01Rik	67.7	50.8	0.9981	0.9969	-15.3976	scl00338371.1_6-S	NM_177394.2		scl00338371.1_6
BC023181	62.8	32	0.9969	0.995	-15.3819	GI_38079055-S	XM_194180.3		GI_38079055
C130072N01Rik	21.6	10	0.985	0.9501	-15.3718	ri|C130072N01|PX00666J17|AK081736|774-S	AK081736		ri|C130072N01|PX00666J17|AK081736|774
Srr	2629	1992.6	1	1	-15.3536	ri|B230334I23|PX00316P06|AK080830|1280-S	AK080830	Srs	ri|B230334I23|PX00316P06|AK080830|1280
A430102J17Rik	47.4	32.8	0.9963	0.995	-15.3137	scl52271.2_211-S			scl52271.2_211
D030015G18Rik	205.4	158.3	1	1	-15.2433	scl24870.7.1_13-S	NM_146155.2	MGC29331	scl24870.7.1_13
2900072M03Rik	666.4	550.8	1	1	-15.2383	scl072970.1_11-S			scl072970.1_11
A730016F12Rik	1229.2	1042.7	1	1	-15.224	scl00211232.2_312-S	NM_170673.2		scl00211232.2_312
Gtf3c1	339.4	256.4	1	1	-15.2155	scl0233863.1_140-S	XM_133826.5		scl0233863.1_140
Eif4enif1	80.5	62.7	0.9988	0.9981	-15.196	scl41912.21.1_22-S	NM_023743.1	2610509L04Rik;Clast4;D11Ertd166e	scl41912.21.1_22
6030499A19Rik	179.3	148.1	1	1	-15.1894	ri|6030499A19|PX00058J06|AK031731|3475-S	AK031731		ri|6030499A19|PX00058J06|AK031731|3475
Ftcd	34.9	10.5	0.9925	0.9582	-15.1888	scl38741.14.1_74-S	NM_080845.1		scl38741.14.1_74
Tbr1	166.4	120	1	0.9994	-15.1814	GI_34328150-S	NM_009322.2		GI_34328150
Diap2	67.9	51.6	0.9981	0.9969	-15.1783	scl54650.12.1_2-S	NM_017398	DIA3;E430022I22;E430022I22Rik	scl54650.12.1_2
Slc39a11	150.5	118.6	1	0.9994	-15.1419	scl069806.1_58-S	NM_027216.2	1810074D23Rik	scl069806.1_58
D430041B17	220.2	167.1	1	1	-15.1357	scl31798.5_248-S	NM_172737.1		scl31798.5_248
Prkcb	243.8	178.5	1	1	-15.1328	scl000183.1_192-S	NM_008855.1	Pkcb	scl000183.1_192
9430078K10Rik	204.7	170.1	1	1	-15.0631	scl0077302.1_170-S			scl0077302.1_170
1810044O22Rik	1079.7	917.7	1	1	-15.062	scl33370.7_212-S	NM_025558.2	Cyb5m	scl33370.7_212
Ash1l	92.1	63	0.9994	0.9981	-15.0418	scl00192195.1_183-S	NM_138679.2	8030453L17Rik;Ash1;E430018P19Rik	scl00192195.1_183
A730063M14Rik	113.2	77.1	0.9994	0.9994	-15.0108	scl0320368.1_79-S			scl0320368.1_79
Fbxl17	163.3	131.1	1	1	-15.0066	scl49717.1.32_81-S	XM_128716		scl49717.1.32_81
9930104M19Rik	80.6	62.9	0.9988	0.9981	-14.981	scl12255.1.1_147-S			scl12255.1.1_147
9.63003e+17	60.3	37.8	0.9963	0.9956	-14.9728	scl00329940.1_6-S			scl00329940.1_6
Dlgh4	118.4	64.7	0.9994	0.9981	-14.9698	scl41346.23_152-S	NM_007864	PSD-95;PSD95;SAP90;SAP90A	scl41346.23_152
Nalp10	32.2	19.9	0.9919	0.9869	-14.9619	scl00244202.2_30-S	NM_175532.2	6430548I20Rik;Napl10;PAN5	scl00244202.2_30
9330175B10Rik	41.7	21.1	0.995	0.9875	-14.9431	scl0378466.6_0-S	NM_194351.1		scl0378466.6_0
B130007K04Rik	37.8	24	0.9944	0.9906	-14.9048	ri|B130007K04|PX00157M17|AK044842|1618-S	AK044842		ri|B130007K04|PX00157M17|AK044842|1618
Elmo1	25.6	13.5	0.9875	0.9732	-14.9028	scl0003694.1_7-S	NM_080288.1	6330578D22Rik;C230095H21Rik;CED-12	scl0003694.1_7
Slc9a3r2	107.6	82.5	0.9994	0.9994	-14.9005	scl0001664.1_192-S	NM_023055	0610011L07Rik;1200011K07Rik;2010007A20Rik;E3karp;NHERF-2;Octs2;Sip-1;Tka-1	scl0001664.1_192
C030025P15Rik	458.2	387.6	1	1	-14.8816	scl27347.1.1_178-S	NM_177287		scl27347.1.1_178
Celsr2	303.8	205.4	1	1	-14.8746	scl053883.1_70-S	NM_017392	Flamingo1;mfmi1	scl053883.1_70
D030041N04Rik	53.4	37.5	0.9963	0.9956	-14.8703	scl000706.1_6-S	BC055685	6030453H13	scl000706.1_6
2900072G11Rik	59.9	39.3	0.9963	0.9956	-14.864	scl21268.1.1_52-S			scl21268.1.1_52
6330406O05Rik	71	53.5	0.9981	0.9969	-14.8532	scl31299.2.959_92-S			scl31299.2.959_92
C730026O12Rik	75.9	52.8	0.9981	0.9969	-14.833	ri|C730026O12|PX00087C21|AK050208|3838-S	AK050208		ri|C730026O12|PX00087C21|AK050208|3838
2900016B01Rik	76.5	33.9	0.9981	0.995	-14.8278	scl34036.2.1_51-S			scl34036.2.1_51
5730408I11Rik	20.4	4.7	0.9819	0.8621	-14.7935	ri|5730408I11|PX00002P17|AK017525|937-S	AK017525		ri|5730408I11|PX00002P17|AK017525|937
C130047K18Rik	39	25.8	0.995	0.9931	-14.765	ri|C130047K18|PX00170C14|AK081583|2168-S	AK081583		ri|C130047K18|PX00170C14|AK081583|2168
LOC214249	108.9	87.7	0.9994	0.9994	-14.7613	GI_38080316-S	XM_135486.3		GI_38080316
2210008I11Rik	1466.7	1241.4	1	1	-14.7159	scl23433.18.1_222-S	NM_145124	skd	scl23433.18.1_222
B230219J02Rik	61.3	42.9	0.9963	0.9963	-14.7004	scl7604.1.1_237-S			scl7604.1.1_237
1700003H04Rik	16.6	5	0.9744	0.8553	-14.6885	scl21554.3.1_14-S	XM_355429.1		scl21554.3.1_14
Gsk3b	169.8	122.5	1	0.9994	-14.6869	scl49158.12.6_21-S	NM_019827.2	7330414F15Rik;8430431H08Rik;C86142;GSK-3;GSK-3beta;GSK3	scl49158.12.6_21
Grik5	159	96	1	0.9994	-14.6788	scl31642.18_0-S	NM_008168	KA2	scl31642.18_0
Ptprm	214.2	171.5	1	1	-14.6595	scl49667.33.1_65-S	NM_008984		scl49667.33.1_65
1110051B16Rik	19.1	8.1	0.9807	0.9214	-14.6261	scl00278672.2_186-S	NM_183389.1	MGC67567	scl00278672.2_186
2900009C16Rik	879.3	744.9	1	1	-14.6224	scl5468.1.1_137-S			scl5468.1.1_137
D930002M03Rik	54.9	33.9	0.9963	0.995	-14.6208	ri|D930002M03|PX00200H23|AK052952|1695-S	AK052952		ri|D930002M03|PX00200H23|AK052952|1695
AW112037	1008.4	811.4	1	1	-14.5974	scl17048.2_461-S			scl17048.2_461
G630008C18Rik	69	52	0.9981	0.9969	-14.5933	ri|G630008C18|PL00013E06|AK090160|3006-S	AK090160		ri|G630008C18|PL00013E06|AK090160|3006
Rin1	359.9	304	1	1	-14.5902	scl0225870.1_275-S	NM_145495.1		scl0225870.1_275
Zfp532	260.6	218.8	1	1	-14.5517	scl0328977.8_50-S	NM_207255.1		scl0328977.8_50
Inha	65.5	46.3	0.9975	0.9969	-14.5381	scl17772.2.1_7-S	NM_010564.3		scl17772.2.1_7
6430561B16Rik	19.9	7.6	0.9819	0.927	-14.5244	ri|6430561B16|PX00047J05|AK032480|2211-S	AK032480		ri|6430561B16|PX00047J05|AK032480|2211
Zfp162	100.4	67.4	0.9994	0.9981	-14.517	scl000441.1_274-S	BC009091	CW17R;MZFM;Sf1;WBP4	scl000441.1_274
1810073E21Rik	91.2	66.6	0.9994	0.9981	-14.5151	scl067091.5_7-S	NM_025960.2		scl067091.5_7
2410127E16Rik	143.9	83.3	0.9994	0.9994	-14.511	scl31382.5.64_0-S	XM_485929		scl31382.5.64_0
GPR64, GPCR	58	43.1	0.9963	0.9963	-14.4767	ri|A530097H16|PX00143F10|AK041291|3421-S	AK041291	;64;;epididymis-specific;G;protein-coupled;receptor;similar;to	ri|A530097H16|PX00143F10|AK041291|3421
Sgcd	74.9	52.5	0.9981	0.9969	-14.4433	ri|B930054G04|PX00164K23|AK047384|3080-S	AK047384	35kDa;delta-SG	ri|B930054G04|PX00164K23|AK047384|3080
1110003O08Rik	2290	1944.1	1	1	-14.4409	scl34240.1.561_330-S			scl34240.1.561_330
Actl6	357.5	240.9	1	1	-14.4146	scl27099.14.1_83-S	NM_031404.3	ArpNa;Baf53b	scl27099.14.1_83
9930033H14Rik	483.3	370	1	1	-14.3957	ri|9930033H14|PX00120M24|AK036989|5030-S	AK036989		ri|9930033H14|PX00120M24|AK036989|5030
2810422J05Rik	52.6	33.6	0.9963	0.995	-14.3893	scl075620.1_116-S	XM_284425.1		scl075620.1_116
Usp7	123.9	95.7	0.9994	0.9994	-14.3848	scl48781.30_112-S	NM_001003918		scl48781.30_112
Dgat2	573	468.1	1	1	-14.3808	scl31009.10_67-S	NM_026384.2	0610010B06Rik;DGAT-2	scl31009.10_67
D330001F17Rik	1559.3	1312	1	1	-14.3799	scl00223658.1_328-S	XM_283282		scl00223658.1_328
9330161A03Rik	89.2	69.2	0.9994	0.9988	-14.3778	scl0320285.1_74-S			scl0320285.1_74
Cyp2a5	91.3	20.6	0.9994	0.9875	-14.3716	scl00023.1_1-S	NM_007812.1	Coh;Cyp15a2	scl00023.1_1
Sds	30.3	11.5	0.9919	0.9613	-14.3364	scl0004108.1_20-S	NM_145565.1	4432411H13Rik	scl0004108.1_20
Smarca4	106.4	69.6	0.9994	0.9988	-14.3234	scl37216.34.1_23-S	NM_011417.1	Brg1;HP1-BP72;SNF2beta	scl37216.34.1_23
Bdh	377.9	289.6	1	1	-14.3085	scl49257.8_342-S	NM_175177	2310032J20Rik	scl49257.8_342
1810045K07Rik	1817.6	1493.6	1	1	-14.3004	scl33916.7_57-S	NM_026432.2		scl33916.7_57
Ttll1	107.5	86.9	0.9994	0.9994	-14.2646	scl46893.13.1_7-S	NM_178869.2	6330444E16Rik	scl46893.13.1_7
8430426K15Rik	67.1	38.7	0.9975	0.9956	-14.2436	scl16101.1.1002_23-S			scl16101.1.1002_23
0610009K11Rik	129.6	99.4	0.9994	0.9994	-14.2407	scl24787.5_386-S	NM_026689.3		scl24787.5_386
Brd2	435.7	370.1	1	1	-14.2099	scl014312.1_1-S	NM_010238.1	D17H6S113E;Frg-1;Fsrg1;NAT;Ring3;Rnf3	scl014312.1_1
Zfp236	58.3	43.6	0.9963	0.9963	-14.2088	scl0329002.1_2-S	NM_177832.2		scl0329002.1_2
1700019N12Rik	313.8	259.3	1	1	-14.1886	scl000514.1_121-S	NM_025953.1		scl000514.1_121
Ptk2b	132.7	85.1	0.9994	0.9994	-14.1701	scl45401.31_10-S	NM_172498.1	A6;CADTK;CAK[B];CAKB;CAKbeta;E430023O05;E430023O05Rik;FAK2;PKB;PTK;PYK2;Raftk	scl45401.31_10
Bcl11b	135.2	103.7	0.9994	0.9994	-14.1605	scl42068.4_0-S	NM_021399	B630002E05Rik;Ctip2;Rit1	scl42068.4_0
Mkl1	119.8	77.5	0.9994	0.9994	-14.1161	scl46940.15_253-S	NM_153049	AMKL;Bsac;MAL;Mrtf-A	scl46940.15_253
LOC216226	169.5	138.8	1	1	-14.1068	GI_20865051-S	XM_125882.1		GI_20865051
C030005D05Rik	127.5	91.6	0.9994	0.9994	-14.0996	ri|C030005D05|PX00073D22|AK047654|2713-S	AK047654		ri|C030005D05|PX00073D22|AK047654|2713
2410004L22Rik	59.2	43.7	0.9963	0.9963	-14.0955	scl076478.1_164-S	NM_029621.1		scl076478.1_164
9330175B01Rik	646	530.7	1	1	-14.0874	scl0106068.1_320-S	XM_128267		scl0106068.1_320
Olfr1394	58.6	44.1	0.9963	0.9963	-14.0865	scl14141.1.1_218-S	NM_146276.1	MOR280-1	scl14141.1.1_218
9130201F22Rik	775	662.3	1	1	-14.071	ri|9130201F22|PX00061E09|AK033610|3144-S	AK033610		ri|9130201F22|PX00061E09|AK033610|3144
H2-Bl	61.7	5.6	0.9963	0.8852	-14.0658	scl0014963.1_90-S	NM_008199.1		scl0014963.1_90
Cpb2	17	-1.7	0.9744	0.4205	-14.0644	scl000404.1_21-S	NM_019775.2	1110032P04Rik;4930405E17Rik;CPR;Cpu;TAFI	scl000404.1_21
9430064K01Rik	115.9	80	0.9994	0.9994	-14.0638	scl38805.1.1_125-S			scl38805.1.1_125
Zfp385	46.1	30.6	0.9963	0.9944	-14.0626	scl46659.10_50-S	NM_013866.1	Hzf	scl46659.10_50
C130002N06	199.9	155.2	1	1	-14.0491	scl00328291.1_261-S			scl00328291.1_261
2310043K02Rik	492.7	331.3	1	1	-14.0211	scl33938.5.1_209-S	NM_025869.1		scl33938.5.1_209
Cacnb3	62.1	46.2	0.9969	0.9969	-14.005	scl47549.21.1_17-S	NM_007581.1	Beta3;Cchb3	scl47549.21.1_17
A830029A02Rik	10.6	-1.7	0.9376	0.4205	-13.9916	ri|A830029A02|PX00661B04|AK080623|456-S	AK080623		ri|A830029A02|PX00661B04|AK080623|456
4933411B03Rik	29	17.5	0.9919	0.9838	-13.9728	GI_38085771-S	XM_129333.4		GI_38085771
B930088D13Rik	23.3	10.4	0.9863	0.9601	-13.9679	ri|B930088D13|PX00166J13|AK047558|4232-S	AK047558		ri|B930088D13|PX00166J13|AK047558|4232
LOC217591	48.6	34.5	0.9963	0.995	-13.963	GI_38050532-S	XM_138082.2		GI_38050532
Egfl4	1063	910.7	1	1	-13.9493	scl0269878.14_318-S	XM_194337		scl0269878.14_318
Odz3	47.1	31.1	0.9963	0.9944	-13.9427	scl023965.2_37-S	NM_011857.2	mKIAA1455;Odz1;Ten-m3	scl023965.2_37
Pik3r2	205.4	152.5	1	1	-13.9257	scl34692.17.1_21-S	NM_008841.1		scl34692.17.1_21
A130020K16Rik	31.9	18.1	0.9919	0.9863	-13.8795	ri|A130020K16|PX00121J10|AK037473|4075-S	AK037473		ri|A130020K16|PX00121J10|AK037473|4075
C230096B03Rik	48.1	32.9	0.9963	0.995	-13.8734	ri|C230096B03|PX00177K12|AK049059|2350-S	AK049059		ri|C230096B03|PX00177K12|AK049059|2350
C030006K11Rik	47.7	33.5	0.9963	0.995	-13.8732	scl0223665.1_9-S	NM_145472.1	1110033I13Rik;MGC38904	scl0223665.1_9
Sds	9.1	-3.7	0.9245	0.2396	-13.8545	scl27295.8.1_2-S	NM_145565.1	4432411H13Rik	scl27295.8.1_2
Bhc80	30.6	19	0.9919	0.9863	-13.8423	scl20607.26.1_16-S	NM_138755.1	80kDa;Bhc;MGC29190;PFTF1	scl20607.26.1_16
LOC385274	328.9	179.6	1	1	-13.8407	GI_38095518-S	XM_358163.1		GI_38095518
Usp37	145.4	120.3	0.9994	0.9994	-13.8374	scl00319600.1_4-S	NM_176972		scl00319600.1_4
C630028F04Rik	14	3.7	0.9626	0.8041	-13.8324	scl0243274.1_120-S	NM_172885.1		scl0243274.1_120
Pigr	102.6	82.2	0.9994	0.9994	-13.7748	scl018703.11_156-S	NM_011082.2		scl018703.11_156
D230048P18Rik	89.8	59.5	0.9994	0.9981	-13.7703	ri|D230048P18|PX00190A05|AK052127|2303-S	AK052127		ri|D230048P18|PX00190A05|AK052127|2303
1700071E18Rik	31.1	19.5	0.9919	0.9869	-13.7309	scl32755.5.1_6-S	XM_133406.1		scl32755.5.1_6
H2-T18	159.2	121.9	1	0.9994	-13.7162	ri|A330027G23|PX00130B13|AK039341|3197-S	AK039341	H-2T18;Tla	ri|A330027G23|PX00130B13|AK039341|3197
Bcl2l1	159.3	131.1	1	1	-13.7082	scl0012048.1_98-S	NM_009743.2	bcl-x;Bcl-XL;Bcl-Xs;Bcl2l;BclX	scl0012048.1_98
Ube3b	880.6	732.2	1	1	-13.7074	scl27388.28_359-S	NM_054093.1		scl27388.28_359
Dlgap4	46.9	31	0.9963	0.9944	-13.7038	scl0003359.1_63-S	NM_146128.3	DAP4;MGC37636;mKIAA0964;Sapap4;WBP16	scl0003359.1_63
Cyp2a5	91.9	11	0.9994	0.9595	-13.6943	scl0013087.1_70-S	NM_007812.1	Coh;Cyp15a2	scl0013087.1_70
4930572L20Rik	14.2	-1.4	0.9626	0.4866	-13.6918	scl075863.1_4-S	XM_110691.2		scl075863.1_4
B930030B22Rik	162.7	122.7	1	0.9994	-13.6615	scl0319538.2_177-S			scl0319538.2_177
4833406M21Rik	49.3	35.9	0.9963	0.995	-13.6532	scl44396.1.1_313-S			scl44396.1.1_313
4933409L06Rik	217.2	169.9	1	1	-13.6383	scl0074081.1_111-S	XM_129509		scl0074081.1_111
Retnlg	20.8	7	0.9832	0.9226	-13.6202	scl0245195.2_0-S	NM_181596.2	Fizz3;Relmg	scl0245195.2_0
4933422O14Rik	595.6	471.9	1	1	-13.6194	ri|4933422O14|PX00020P20|AK016873|1730-S	AK016873		ri|4933422O14|PX00020P20|AK016873|1730
Osbpl1a	38.6	21.5	0.995	0.9881	-13.5761	scl0064291.1_176-S	NM_020573.1	AB017026	scl0064291.1_176
LOC382162	85.8	42.8	0.9988	0.9956	-13.5403	GI_38093810-S	XM_356262.1		GI_38093810
LOC331187	53.6	39.9	0.9963	0.9956	-13.5221	GI_28492355-S	XM_284603.1		GI_28492355
LOC381538	47.3	18.8	0.9963	0.9875	-13.5192	GI_38078627-S	XM_355507.1		GI_38078627
4932408F19Rik	194.9	137.8	1	1	-13.506	scl16472.29.1_1-S	NM_207225.1	4932408F19	scl16472.29.1_1
Sufu	34.1	21.8	0.9925	0.9881	-13.5053	scl53026.13_400-S	NM_015752	2810026F04Rik;Su(Fu)	scl53026.13_400
Sdh1	113	85.3	0.9994	0.9994	-13.4893	scl20365.10_131-S	NM_146126.1	MGC31355;Sdh-1;Sodh-1;Sord	scl20365.10_131
	145.7	117.1	0.9994	0.9994	-13.4694	scl00260315.1_244-S	AK053042.1		scl00260315.1_244
D11Bwg0434e	280.6	212.4	1	1	-13.4653	scl052898.2_0-S	NM_173742.1	2310033H11Rik	scl052898.2_0
Daam1	68	52.8	0.9981	0.9969	-13.4476	scl43124.28_0-S	NM_172464	1700066F09Rik;2310028E21Rik;E130308H01	scl43124.28_0
Nrip3	762.1	613.9	1	1	-13.4303	scl30829.8_606-S	NM_020610.1	A330103B05Rik;D7H11orf14;ICRFP703B1614Q5.2	scl30829.8_606
Pcdhgc5	110.2	78.5	0.9994	0.9994	-13.4177	scl0093708.1_44-S	NM_033583.2		scl0093708.1_44
Hras1	391.8	327.2	1	1	-13.4153	scl30498.4_24-S	NM_008284	c-H-ras;H-ras;Ha-ras;Harvey-ras;Hras-1;ras	scl30498.4_24
Syngr2	61.4	46.4	0.9963	0.9969	-13.415	scl020973.4_189-S	NM_009304.1	cellugyrin;Clast2	scl020973.4_189
Ak5	559.3	452.5	1	1	-13.4019	scl21387.15_249-S	NM_153066		scl21387.15_249
C530043K16Rik	115.4	85.5	0.9994	0.9994	-13.3759	scl26541.1.1_25-S	NM_177241.2		scl26541.1.1_25
2310057J16Rik	42.9	29.1	0.995	0.9938	-13.3705	scl34130.16.1_10-S	XM_133997.5		scl34130.16.1_10
Tsc1	44.6	31.5	0.9956	0.9944	-13.3678	ri|C920023H23|PX00178M21|AK083363|2389-S	AK083363	hamartin	ri|C920023H23|PX00178M21|AK083363|2389
	88.6	67.5	0.9988	0.9981	-13.3645	scl000063.1_0_REVCOMP-S			scl000063.1_0_REVCOMP
4921524J17Rik	31	18.6	0.9919	0.985	-13.36	scl132.1.1_143-S	NM_025722		scl132.1.1_143
Samd11	24.9	13.9	0.9875	0.9769	-13.343	scl23415.10.1_57-S	NM_173736.2		scl23415.10.1_57
1300019J08Rik	36.6	21.3	0.9938	0.9875	-13.3411	scl37599.9_354-S	XM_125854.2		scl37599.9_354
Cyp4f15	54.2	34.2	0.9963	0.995	-13.338	scl50860.12.324_21-S	NM_134127.1	AI787289;Cyp4f-15	scl50860.12.324_21
1110063G11Rik	102.5	71.5	0.9994	0.9988	-13.3271	scl068875.1_8-S	NM_178874.2		scl068875.1_8
2900003A17Rik	158.8	83.7	1	0.9994	-13.3229	scl072877.1_170-S			scl072877.1_170
Acta1	165.9	120.1	1	0.9994	-13.3216	scl34188.7.1_72-S	NM_009606.1	Acta-2;Acts;Actsk-1	scl34188.7.1_72
LOC383942	103.1	75.3	0.9994	0.9994	-13.3194	GI_38077438-S	XM_357338.1		GI_38077438
D030051N19Rik	141.6	93.8	0.9994	0.9994	-13.3149	scl20622.20_179-S	NM_172669	2310079H06Rik;A130023A14;mKIAA1736	scl20622.20_179
Rpo1-1	19.5	8.9	0.9807	0.9345	-13.2982	scl0001631.1_196-S	NM_009085.1	40kDa;RPA40	scl0001631.1_196
A330042H22	6.9	-2.7	0.8833	0.2851	-13.2954	scl33503.14_219-S	NM_173014.1		scl33503.14_219
Padi2	200.3	128.9	1	1	-13.2897	scl0018600.1_295-S	NM_008812.1	mKIAA0994;Pdi;Pdi2	scl0018600.1_295
Rab11fip4	1611.5	1325.5	1	1	-13.2848	scl41183.17_270-S	NM_175543		scl41183.17_270
Brap	402.4	295.7	1	1	-13.2798	scl27274.14_233-S	NM_028227	3010002G07Rik	scl27274.14_233
1110027G09Rik	51.8	37.6	0.9963	0.9956	-13.2625	scl9047.1.1_216-S			scl9047.1.1_216
Syn2	34.1	20.9	0.9925	0.9875	-13.2552	ri|A830010H21|PX00153P04|AK043584|2372-S	AK043584	2900074L19Rik	ri|A830010H21|PX00153P04|AK043584|2372
4933431N12Rik	184.4	151.8	1	1	-13.2379	scl33613.21_157-S	NM_027758.1		scl33613.21_157
E130112E08Rik	3674.7	2935.6	1	1	-13.2301	ri|E130112E08|PX00091L02|AK053583|4179-S	AK053583		ri|E130112E08|PX00091L02|AK053583|4179
Rplp2	39.8	26.3	0.995	0.9931	-13.2219	GI_42476344-S	NM_026020.2	2700049I22Rik	GI_42476344
AI480556	372	306.5	1	1	-13.2194	scl0233208.1_10-S	XM_133474.4		scl0233208.1_10
A930014B10Rik	35.9	24.2	0.9938	0.9931	-13.1877	ri|A930014B10|PX00066O14|AK044453|3457-S	AK044453		ri|A930014B10|PX00066O14|AK044453|3457
	1818.8	1551.5	1	1	-13.1554	mtDNA_ND5-S			mtDNA_ND5
BC031407	106.6	56.6	0.9994	0.9981	-13.154	scl34717.16_531-S	NM_145596.2	1110066C11Rik;MGC29315;MGC36975	scl34717.16_531
Zfp94	199.6	145.6	1	1	-13.1509	scl022756.1_232-S	NM_009568.1		scl022756.1_232
E030002K04Rik	107.5	77.4	0.9994	0.9994	-13.1463	ri|E030002K04|PX00204M02|AK086813|1653-S	AK086813		ri|E030002K04|PX00204M02|AK086813|1653
Dmwd	44	28.8	0.9956	0.9938	-13.1418	scl0004.1_5-S	NM_010058.1	59;Dm9;DMR-N9;MGC37679	scl0004.1_5
1700052O22Rik	1014.3	834.5	1	1	-13.1287	scl073354.1_302-S			scl073354.1_302
LOC381677	15.2	5.2	0.9694	0.869	-13.1205	GI_38081061-S	XM_355651.1		GI_38081061
Paqr6	138.9	112.1	0.9994	0.9994	-13.1014	scl068957.3_51-S	NM_198410		scl068957.3_51
BC021891	40.6	26.9	0.995	0.9938	-13.101	scl33167.10_5-S	NM_145608	MGC27778	scl33167.10_5
Ilf3	180.2	151.6	1	1	-13.0891	scl0003466.1_62-S	NM_010561.1	MPHOSPH4	scl0003466.1_62
4732433M03	57.4	4.9	0.9963	0.874	-13.0755	GI_38049602-S	XM_129769.4		GI_38049602
LOC239102	858.3	718.9	1	1	-13.0733	GI_38076301-S	XM_139193.4		GI_38076301
6030446I19Rik	43.5	26.7	0.9956	0.9938	-13.0576	scl19362.25_47-S	NM_146122.2	MGC38995	scl19362.25_47
Amotl1	121.3	91.6	0.9994	0.9994	-13.0476	scl6709.1.1_145-S	XM_134711		scl6709.1.1_145
B230206N24Rik	150	108.3	1	0.9994	-13.046	scl28540.6.1_0-S	NM_172487	6330505P20	scl28540.6.1_0
Odz4	625.8	467.7	1	1	-13.0239	scl32363.39_490-S	NM_011858	Doc4;mKIAA1302;Ten-m4	scl32363.39_490
Dos	60.1	39.1	0.9963	0.9956	-13.0224	GI_38090565-S	XM_125771.5		GI_38090565
Plod3	199.5	168.5	1	1	-13.0178	scl0003999.1_7-S		LH3	scl0003999.1_7
Bckdk	224.2	190	1	1	-13.0038	scl000148.1_9-S	NM_009739.2		scl000148.1_9

## Sheet: B
Downregulated genes (Diff_Score≤-13/P≤0.05) in liver of Mcph1gt/gt mice.
Gene	Signal intensity (3 wild type mice)	Signal intensity (3 Mcph1gt/gt mice)	Detection rate (3 wild type mice)	Detection rate (3 Mcph1gt/gt mice)	Diff_Score (Mcph1gt/gt / wild type)	Target ID	Accession	Synonyms	Transcript ID
Per3	162.8	52.1	1	0.9975	-119.595	scl2166.1.1_61-S	NM_011067	2810049O06Rik;mPer3	scl2166.1.1_61
	7928.5	4241.2	1	1	-87.7746	mtDNA_COXI-S			mtDNA_COXI
Tef	3079.8	1500.9	1	1	-63.105	scl47703.8_132-S	NM_017376.2		scl47703.8_132
Vps35	1445.2	402	1	1	-57.2325	scl34540.19_229-S	NM_022997	Mem3	scl34540.19_229
D130060J10Rik	45.4	7.5	0.9969	0.8653	-52.3811	scl48440.1.1721_38-S			scl48440.1.1721_38
Sfrs5	1197.5	676.3	1	1	-51.8624	scl0002293.1_7-S	NM_009159		scl0002293.1_7
Rad23a	72	25.2	0.9994	0.99	-50.9954	scl019358.2_23-S	NM_009010.2	2310040P19Rik;mHR23A	scl019358.2_23
Gpt2	1152	506.6	1	1	-48.6594	scl33556.12_71-S	NM_173866.1		scl33556.12_71
4930451A13Rik	263.5	157.7	1	1	-48.4132	scl067581.1_259-S	NM_026254.2		scl067581.1_259
Zfp330	86.4	32.8	0.9994	0.995	-42.2325	scl030932.2_33-S	NM_145600.1	MGC41503;MGC6718;Noa36	scl030932.2_33
D5Ertd593e	941.2	600.2	1	1	-41.603	scl27580.3_53-S	NM_175096.2	D530019K15Rik	scl27580.3_53
Tox	167.6	97.4	1	1	-40.1398	scl24570.12.1_113-S	NM_145711.2	1700007F02Rik	scl24570.12.1_113
Arl2bp	35.8	-0.1	0.9956	0.6251	-39.9618	scl33477.9_38-S	NM_024191.1	1700010P10Rik;1700027H16Rik;6330544B05Rik;Bart1	scl33477.9_38
Man2b1	682.3	80.4	1	1	-38.6698	scl33560.21.1_30-S	NM_010764	LAMAN	scl33560.21.1_30
Dbp	1959.1	413.4	1	1	-38.3287	scl32668.4.1_181-S	NM_016974.1		scl32668.4.1_181
AI316807	454.2	251.1	1	1	-36.5229	GI_60592995-S	NM_001012667.1	BG694986;EST-c39	GI_60592995
Prdx2	29.9	-2.4	0.9925	0.4211	-36.1997	scl0021672.1_16-S	NM_011563.2	Band-8;NkefB;PRP;Tdpx1;TDX1;Torin;TPx;TPx-B;TR;TSA	scl0021672.1_16
5730405I09Rik	156.1	90.5	1	1	-34.3202	scl51666.10_396-S	NM_026484	1700025H17Rik;3110050L10Rik;4631402G10Rik	scl51666.10_396
Gfra1	810.4	527.9	1	1	-34.0489	scl014585.2_30-S	NM_010279.2		scl014585.2_30
Uvrag1	181.9	109.9	1	1	-31.7807	scl31012.23.455_0-S	NM_178635.2	9530039D02Rik	scl31012.23.455_0
A630040K04Rik	13.8	-10.3	0.9538	0.0381	-29.9065	ri|A630040K04|PX00660O22|AK080298|1362-S	AK080298		ri|A630040K04|PX00660O22|AK080298|1362
Usp36	98.7	50.1	1	0.9969	-29.8949	scl0072344.1_165-S	XM_126772.3		scl0072344.1_165
Snurf	397.4	172.8	1	1	-29.5287	scl000252.1_5-S	NM_033174	2410045I01Rik;MGC18604;MGC30325	scl000252.1_5
E330019C05Rik	26.6	1.9	0.9906	0.69	-29.4614	ri|E330019C05|PX00211I08|AK087769|632-S	AK087769		ri|E330019C05|PX00211I08|AK087769|632
Sepw1	250.9	172.2	1	1	-29.4125	scl31730.8.4_24-S	NM_009156.1		scl31730.8.4_24
Ocil	814	414	1	1	-29.3571	scl29467.5.1_148-S	NM_053109.1	Clr-b;Clrb	scl29467.5.1_148
Ripk4	74.8	40.8	0.9994	0.9969	-29.1266	scl48148.9_265-S	NM_023663		scl48148.9_265
Pwp2h	301.3	210.5	1	1	-28.6483	scl37772.15_266-S	NM_029546.1	6530411D08Rik;Pwp2;wdp103	scl37772.15_266
Fmr1	68	33	0.9994	0.995	-28.4271	ri|B430202I01|PX00071A05|AK080898|1337-S	AK080898	Fmr-1;FMRP	ri|B430202I01|PX00071A05|AK080898|1337
Rad23a	66.7	24.3	0.9994	0.99	-28.238	scl000680.1_0-S	NM_009010.2	2310040P19Rik;mHR23A	scl000680.1_0
BC049806	175.6	108.6	1	1	-28.1637	scl16729.16_418-S	NM_172513.2	D630010C10	scl16729.16_418
1200002M06Rik	117.8	66.8	1	0.9994	-28.1242	scl23519.2_8-S	NM_027873.1	AI426463;AW320947;Tere1	scl23519.2_8
9330175B10Rik	58.5	27.8	0.9988	0.9919	-28.0239	scl0378466.6_0-S	NM_194351.1		scl0378466.6_0
Frap1	80.9	46.3	0.9994	0.9969	-27.8458	ri|9630026H04|PX00115J24|AK036004|2228-S	AK036004	2610315D21Rik;FRAP;FRAP2;MTOR;RAFT1;RAPT1	ri|9630026H04|PX00115J24|AK036004|2228
Urml	96.5	14.5	1	0.9245	-27.729	scl0081798.1_29-S			scl0081798.1_29
D630035N04Rik	148.7	62.5	1	0.9994	-27.6001	ri|D630035N04|PX00197C19|AK085505|1254-S	AK085505		ri|D630035N04|PX00197C19|AK085505|1254
Riok3	470	312.6	1	1	-27.3184	scl0066878.2_2-S	NM_024182.2	1200013N13Rik;Sudd	scl0066878.2_2
Ppm1l	113.8	69.7	1	0.9994	-27.1615	scl23093.1.1_122-S	NM_178726	3222401G13;5930404J21Rik;Pp2ce;PP2Cepsilon;Ppp2ce	scl23093.1.1_122
Phlda1	1717.9	714.2	1	1	-26.7917	scl38444.3.1_70-S	NM_009344.1	DT1P1B11;Tdag;TDAG51	scl38444.3.1_70
BC044804	886	639.4	1	1	-26.7387	scl39343.6_528-S	NM_178035		scl39343.6_528
Bdh	3321.2	2270.4	1	1	-26.3873	scl49257.8_342-S	NM_175177	2310032J20Rik	scl49257.8_342
Edg8	54.7	26.6	0.9975	0.9906	-26.3117	scl36149.3_215-S	NM_053190.1	lpB4;S1P5	scl36149.3_215
Serpine2	80	22.5	0.9994	0.9894	-25.7256	ri|B230326M24|PX00160G23|AK045954|2047-S	AK045954	B230326M24Rik;PI7;PN-1;Spi4	ri|B230326M24|PX00160G23|AK045954|2047
Chd9	40.3	15.3	0.9963	0.9601	-25.6627	scl077692.4_12-S	XM_284439		scl077692.4_12
C230043G09Rik	78.8	43.2	0.9994	0.9969	-25.2809	ri|C230043G09|PX00174N19|AK048752|3011-S	AK048752		ri|C230043G09|PX00174N19|AK048752|3011
Cobll1	156.8	106.2	1	1	-25.1846	scl00319876.2_224-S	NM_177025.3	Coblr1;D430044D16Rik	scl00319876.2_224
Cebpa	5419.1	2975.6	1	1	-24.9667	scl012606.3_81-S	NM_007678	CBF-A;Cebp	scl012606.3_81
Ybx3	3901.4	2606.2	1	1	-24.9086	ri|4833436O22|PX00028P19|AK029441|2683-S	AK029441		ri|4833436O22|PX00028P19|AK029441|2683
Rhbdl7	381.2	270.7	1	1	-24.8282	scl0215160.4_168-S	NM_146002.1		scl0215160.4_168
Nr1i3	1704.5	1109.8	1	1	-24.7429	scl000059.1_14-S	NM_009803.1	CAR;CAR1;CAR2;Care2;ESTM32;MB67;mCAR	scl000059.1_14
Usp2	108.5	8.2	1	0.9064	-24.4817	scl37045.17.1_33-S	NM_198091.1	B930035K21Rik;Ubp41;Usp2-45;Usp2-69	scl37045.17.1_33
Cap1	371.3	199.1	1	1	-24.1807	scl012331.2_166-S	NM_007598.2		scl012331.2_166
Acadm	2667.1	1720.8	1	1	-23.3963	scl0001961.1_16-S	NM_007382	MCAD	scl0001961.1_16
Nfib	100.1	51.5	1	0.9988	-23.2629	ri|E530004O17|PX00319I23|AK089127|2745-S	AK089127	6720429L07Rik	ri|E530004O17|PX00319I23|AK089127|2745
1810023B24Rik	252.6	79.9	1	1	-23.1171	scl0234388.1_36-S	XM_134222.1		scl0234388.1_36
Inppl1	491.7	364.9	1	1	-23.0111	scl30961.29_228-S	NM_010567.1	51C;SHIP2	scl30961.29_228
LOC382063	817.8	616.4	1	1	-22.8509	GI_38089740-S	XM_356143.1		GI_38089740
D330050I23Rik	105.2	57.3	1	0.9988	-22.7817	GI_46402292-S	NM_207269.1		GI_46402292
LOC331139	52.8	9.4	0.9975	0.8833	-22.659	GI_38078272-S	XM_284587.2		GI_38078272
Snrpn	160.8	66.8	1	0.9994	-22.6503	scl0020646.1_10-S	NM_013670	2410045I01Rik;HCERN3;MGC18604;MGC30325;Peg4;SMN	scl0020646.1_10
Extl1	100	18.4	1	0.9676	-22.6269	scl23689.13.5_3-S	NM_019578	D430033M16Rik	scl23689.13.5_3
P2ry1	161.3	70.8	1	1	-22.4385	scl23142.2.172_159-S	NM_008772.2	P2Y1	scl23142.2.172_159
Htatip2	2147.5	1582.8	1	1	-22.3972	scl32632.7.1_23-S	NM_016865.2	30kDa;CC3;TIP30	scl32632.7.1_23
Chdh	182.4	130.1	1	1	-22.233	scl00218865.2_69-S	NM_175343.2	D630034H06Rik;MGC30702	scl00218865.2_69
C230012P18Rik	47.3	7	0.9969	0.8422	-22.0263	ri|C230012P18|PX00173K05|AK082140|1970-S	AK082140		ri|C230012P18|PX00173K05|AK082140|1970
Sepn1	100.5	64.2	1	0.9994	-21.8142	scl23684.11_537-S	NM_029100.1	1110019I12Rik	scl23684.11_537
2310044G17Rik	178.4	102.6	1	1	-21.8087	scl42940.8_203-S	NM_173735	mKIAA1737	scl42940.8_203
Per1	51.5	22.2	0.9969	0.9875	-21.6972	scl41377.24.1_22-S	NM_011065.2	m-rigui;mPer1;Per	scl41377.24.1_22
Rad23a	43.9	18.3	0.9969	0.9707	-21.6661	scl34556.8.1_48-S	NM_009010.2	2310040P19Rik;mHR23A	scl34556.8.1_48
Dvl1	248.9	182.7	1	1	-21.6271	scl24607.15_131-S	NM_010091.2	Dvl	scl24607.15_131
C230093N12Rik	610.7	361.4	1	1	-21.5335	scl098952.11_256-S	NM_153560.2	AI426465;MGC38572	scl098952.11_256
BC023829	131.3	91.1	1	1	-21.379	scl54877.7_76-S	XM_135913.3		scl54877.7_76
Cyp4a14	3185.7	1079.2	1	1	-21.28	scl23970.12_438-S	NM_007822.1		scl23970.12_438
B430305P08Rik	137.2	52.6	1	0.9975	-20.9894	GI_20892692-S	XM_148123.1		GI_20892692
Jup	142.3	100.3	1	1	-20.936	scl0016480.2_126-S	NM_010593.1	PG	scl0016480.2_126
E430026C09Rik	180.7	123.1	1	1	-20.8069	ri|E430026C09|PX00099J18|AK088798|1527-S	AK088798		ri|E430026C09|PX00099J18|AK088798|1527
Slc7a2	165	68.3	1	1	-20.7046	scl0011988.2_67-S	NM_007514.1	Atrc2;Cat2;Tea	scl0011988.2_67
Pfdn2	1689.8	1231.9	1	1	-20.658	scl018637.3_29-S	NM_011070.2	ESTM27	scl018637.3_29
Pitpnm2	93.1	61.6	1	0.9994	-20.264	scl26041.27.1_85-S	NM_011256.1	mKIAA1457;NIR3;Rdgb2;RDGBA2	scl26041.27.1_85
Cyp26b1	456.8	236.1	1	1	-20.0708	scl28780.8_93-S	NM_175475.2	CP26;P450RAI-2	scl28780.8_93
Tgm1	133.5	79.9	1	1	-20.033	scl45530.16.1_53-S	NM_019984.2	2310004J08Rik;Tgase1	scl45530.16.1_53
Gemin4	118.1	80.3	1	1	-19.9835	scl00276919.2_158-S	NM_177367.2	4932415L08Rik;MGC28146	scl00276919.2_158
4833426J09Rik	298.5	218.6	1	1	-19.8795	scl33438.2.1_25-S			scl33438.2.1_25
Sertad3	75.8	30.9	0.9994	0.995	-19.8194	scl32897.2_237-S	NM_133210.2	Rbt1	scl32897.2_237
Dhps	65.8	32.5	0.9994	0.995	-19.5923	scl000602.1_0-S	NM_201408	Dhs;MGC49129;MGC74384	scl000602.1_0
B230307C21	262.8	197.3	1	1	-19.5909	GI_38090558-I	XM_125775.4		GI_38090558
A230057M07Rik	575.7	428.4	1	1	-19.5643	ri|A230057M07|PX00128B17|AK038731|3080-S	AK038731		ri|A230057M07|PX00128B17|AK038731|3080
1810073E21Rik	188.3	131.2	1	1	-19.4617	scl067091.5_7-S	NM_025960.2		scl067091.5_7
Scnn1a	103.2	63.1	1	0.9994	-19.376	scl29496.8_95-S	NM_011324.1	mENaC;Scnn1	scl29496.8_95
Ier3	57.3	33.3	0.9975	0.995	-19.3277	scl50762.2_0-S	NM_133662.1	cI-3;gly96;IEX-1	scl50762.2_0
0710001D07Rik	59.9	35.4	0.9988	0.995	-19.2502	scl50885.1.807_5-S			scl50885.1.807_5
Cherp	130.1	89.9	1	1	-19.2014	scl027967.3_2-S	NM_138585.2	5730408I11Rik;D8Wsu96e;DAN16;Scaf6	scl027967.3_2
D030026J11Rik	127.4	87.5	1	1	-19.1492	ri|D030026J11|PX00179J05|AK050856|1070-S	AK050856		ri|D030026J11|PX00179J05|AK050856|1070
3010033K07Rik	43.9	-10.1	0.9969	0.0505	-19.0573	scl34354.2.1_17-S	XM_150130.2		scl34354.2.1_17
C730026O12Rik	48	24	0.9969	0.99	-19.0346	ri|C730026O12|PX00087C21|AK050208|3838-S	AK050208		ri|C730026O12|PX00087C21|AK050208|3838
Psmb7	2451.2	1883	1	1	-18.9952	GI_6755205-S	NM_011187.1	MC14	GI_6755205
Cyp7a1	2058.9	774.2	1	1	-18.9593	scl24578.6.1_109-S	NM_007824.2		scl24578.6.1_109
D8Ertd354e	1873.4	1442.5	1	1	-18.8906	scl052120.1_108-S	NM_133970	9430010M12Rik;AW208455	scl052120.1_108
2410039M03Rik	22.6	2.8	0.99	0.6949	-18.8202	scl0070019.1_250-S			scl0070019.1_250
LOC229599	106.9	1.9	1	0.6937	-18.6894	GI_38077889-S	XM_131070.3		GI_38077889
2900037O03Rik	110.4	74.6	1	1	-18.6732	scl072907.1_70-S			scl072907.1_70
Cyp4a10	1881.6	1038.9	1	1	-18.6603	scl0013117.1_24-S	NM_010011	Cyp4a;D4Rp1;RP1	scl0013117.1_24
Marveld1	72.2	39.3	0.9994	0.9969	-18.6309	scl53115.2.1_29-S	NM_183195.1		scl53115.2.1_29
BC025833	702.8	478.9	1	1	-18.6148	scl0213989.1_4-S	NM_145987.1		scl0213989.1_4
Usp2	19.5	1.2	0.9832	0.6538	-18.5308	scl0003480.1_157-S	NM_198091.1	B930035K21Rik;Ubp41;Usp2-45;Usp2-69	scl0003480.1_157
Nr1i3	525.7	382.2	1	1	-18.3665	scl000062.1_31_REVCOMP-S	NM_009803.1	CAR;CAR1;CAR2;Care2;ESTM32;MB67;mCAR	scl000062.1_31_REVCOMP
2410141M05Rik	168.2	124.1	1	1	-18.3322	scl41350.6.1_10-S	NM_030064.1	JUNE-1	scl41350.6.1_10
Per2	150.5	68.6	1	1	-18.0895	scl16475.25_424-S	NM_011066.1	mKIAA0347;mPer2	scl16475.25_424
E130309L16Rik	169.3	124.9	1	1	-18.0533	ri|E130309L16|PX00208H04|AK053808|811-S	AK053808		ri|E130309L16|PX00208H04|AK053808|811
Sin3a	241.1	179.3	1	1	-18.0345	scl0020466.2_206-S	NM_011378.1	Sin3	scl0020466.2_206
Slc16a5	924.6	375	1	1	-17.8582	scl40728.5_520-S	XM_126601		scl40728.5_520
4632413C10Rik	101.6	70	1	1	-17.8357	ri|4632413C10|PX00012B13|AK028513|3196-S	AK028513		ri|4632413C10|PX00012B13|AK028513|3196
Brp16	146.5	98.9	1	1	-17.8337	scl059053.6_177-S	NM_021555	D15Ertd741e;MNCb-5873	scl059053.6_177
AU040320	542.4	423.6	1	1	-17.8094	scl00100317.1_138-S	NM_133886.1	A730047D20Rik	scl00100317.1_138
Chchd4	295.7	226	1	1	-17.7242	scl28683.3_131-S	NM_133928.1	2410012P20Rik;2810014D17Rik;AI838740	scl28683.3_131
Mapk14	528	399.5	1	1	-17.6865	scl50915.17_55-S	NM_011951	Crk1;Csbp1;CSBP2;Mxi2;p38;p38-alpha;PRKM14;PRKM15	scl50915.17_55
Scoc	19.2	1.9	0.9819	0.6519	-17.6617	scl056367.1_256-S	XM_134455.1	0610011C06Rik;2810002J11Rik;AA415030	scl056367.1_256
9630032J03Rik	49.1	25.6	0.9969	0.9906	-17.653	ri|9630032J03|PX00654H17|AK079342|1822-S	AK079342		ri|9630032J03|PX00654H17|AK079342|1822
C730009D12	641.1	413.8	1	1	-17.6302	scl51859.1.3752_6-S			scl51859.1.3752_6
Cyb5	7098.9	3145.5	1	1	-17.5991	scl51713.6.3_46-S	NM_025797	0610009N12Rik	scl51713.6.3_46
Tnnt1	91.1	55.8	1	0.9988	-17.5726	scl31814.9.1_5-S	NM_011618.1	sTnT;Tnt	scl31814.9.1_5
6430573F11Rik	20.9	-2.7	0.9869	0.3462	-17.5172	scl33895.8_411-S	NM_176952.3		scl33895.8_411
Prox1	243	182.5	1	1	-17.3914	scl019130.1_4-S	NM_008937.2		scl019130.1_4
Wbp11	330.4	249	1	1	-17.2938	scl28277.12_197-S	NM_021714.3	2510026P17Rik;D6Wsu113e;Npwbp;SIPP1	scl28277.12_197
LOC381297	856.7	637.4	1	1	-17.2728	GI_38073446-S	XM_355238.1		GI_38073446
Htr1d	19.7	-0.9	0.9825	0.4729	-17.2525	scl24813.3_604-S	NM_008309.2	Gpcr14	scl24813.3_604
Ccnt2	175.6	115.7	1	1	-17.2152	ri|2900041I18|ZX00068P06|AK013634|989-S	AK013634	2900041I18Rik	ri|2900041I18|ZX00068P06|AK013634|989
Ar	63.1	39.7	0.9988	0.9969	-17.1584	scl54764.8.1_5-S	NM_013476.2	Tfm	scl54764.8.1_5
0610012C01Rik	474.2	370.2	1	1	-16.9815	scl068338.3_10-S	NM_026680.1		scl068338.3_10
0610041G09Rik	306.2	130	1	1	-16.9813	scl0068377.2_268-S	NM_183274		scl0068377.2_268
B430206J08Rik	118.5	75.8	1	1	-16.9606	ri|B430206J08|PX00071G19|AK080911|1998-S	AK080911		ri|B430206J08|PX00071G19|AK080911|1998
Lsm4	165	115.3	1	1	-16.9364	scl33713.6.1_0-S	NM_015816.1		scl33713.6.1_0
4930455C21Rik	181.7	121.5	1	1	-16.8791	scl48481.8.1_48-S	XM_148429.1	2810021C21Rik;AV135763	scl48481.8.1_48
Hnrpdl	365.1	283.3	1	1	-16.835	scl0050926.1_17-S	NM_016690.2	D5Ertd650e;D5Wsu145e;JKTBP	scl0050926.1_17
6720458F09Rik	200.5	126.1	1	1	-16.8201	scl42747.5_440-S	NM_177374.2		scl42747.5_440
Cyp2a5	4009.7	2124.6	1	1	-16.7331	GI_6681102-S	NM_007812.1	Coh;Cyp15a2	GI_6681102
BC030335	55	31.6	0.9975	0.9944	-16.7079	scl30738.5_213-S	NM_173408	MGC40975	scl30738.5_213
Tmem86b	485.4	382.3	1	1	-16.6594	GI_72535125-S	NM_023440.1	C330014O21Rik;MGC118389	GI_72535125
Aqp11	727.1	381	1	1	-16.6445	scl000268.1_28-S	NM_175105.2	1700015P13Rik	scl000268.1_28
Siat4c	196.5	144.6	1	1	-16.5774	scl020443.1_125-S	NM_009178.2		scl020443.1_125
Mscp	71.4	47.2	0.9994	0.9969	-16.5299	scl45372.3_35-S	NM_030054.2	1700020E22Rik;4930513O14Rik;4930526G11Rik;C330015G08Rik	scl45372.3_35
Cnn3	1600.4	1279.9	1	1	-16.4508	scl071994.3_187-S	NM_028044.1	1600014M03Rik	scl071994.3_187
B930007L02Rik	141.1	101.5	1	1	-16.3975	scl36503.7_61-S	XM_356186.1		scl36503.7_61
Bet1l	528.3	410	1	1	-16.3844	scl30510.5_349-S	NM_018742.3	2610021K23Rik;Gs15	scl30510.5_349
Dct	915.6	355.4	1	1	-16.3413	scl45165.9.4_29-S	NM_010024	DT;slaty;slt;TRP-2;Tyrp-2;Tyrp2	scl45165.9.4_29
Fbxo31	468	369.6	1	1	-16.281	scl34239.10.1_18-S	NM_133765.2		scl34239.10.1_18
1700029J07Rik	14.2	-4.6	0.9626	0.2851	-16.2558	scl34863.8.7_80-S	XM_134156.2		scl34863.8.7_80
Tle1	250.6	170.3	1	1	-16.2302	ri|B230380C18|PX00161B19|AK046402|2066-S	AK046402	C230057C06Rik;Grg1	ri|B230380C18|PX00161B19|AK046402|2066
Kctd13	76.2	51.5	0.9994	0.9975	-16.2141	scl0233877.6_167-S	NM_172747.1	1500003N18;1500003N18Rik;PDIP1alpha;Poldip1	scl0233877.6_167
Ephx1	2983.7	1801.3	1	1	-16.0786	scl15839.11.1_64-S	NM_010145.2	Eph-1;Eph1	scl15839.11.1_64
D130057F13Rik	30.3	9.6	0.9931	0.9245	-15.9614	ri|D130057F13|PX00184L24|AK083901|3273-S	AK083901		ri|D130057F13|PX00184L24|AK083901|3273
BC002216	114.7	23.3	1	0.9875	-15.7763	ri|F630049N15|PL00015K03|AK089229|1852-S	AK089229	MGC7473	ri|F630049N15|PL00015K03|AK089229|1852
Masp2	692.1	520.2	1	1	-15.7028	scl24705.12_114-S	NM_001003893		scl24705.12_114
LOC381230	3630.6	2191.6	1	1	-15.6756	GI_38085190-S	XM_355167.1		GI_38085190
Psmd13	645.9	485.2	1	1	-15.6428	scl00071.1_7-S	NM_011875	S11	scl00071.1_7
C030005I21Rik	59.3	28.2	0.9988	0.9938	-15.6112	ri|C030005I21|PX00665N09|AK081212|2550-S	AK081212		ri|C030005I21|PX00665N09|AK081212|2550
Ase1	66.9	44.2	0.9994	0.9969	-15.5873	scl070333.1_111-S	NM_145822.1		scl070333.1_111
1110007M04Rik	321	211.4	1	1	-15.5734	scl0068493.2_155-S	NM_026742.1	3000003G13Rik	scl0068493.2_155
6720406L13Rik	6.2	-9.6	0.816	0.0505	-15.5559	ri|6720406L13|PX00059C07|AK078395|1549-S	AK078395		ri|6720406L13|PX00059C07|AK078395|1549
Rnu3ip2	54.8	31.7	0.9975	0.9944	-15.5499	scl36508.16.1_6-S	NM_145620.3	55kDa;D9Wsu10e;MGC25949;U3-55k	scl36508.16.1_6
Ldlr	2707	1975.3	1	1	-15.4694	scl37215.15_243-S	NM_010700		scl37215.15_243
Itch	78.1	52.1	0.9994	0.9981	-15.4371	scl0016396.1_119-S	XM_192925.3		scl0016396.1_119
Psmb3	2580	2037.3	1	1	-15.3894	GI_31981321-S	NM_011971.2	C10-II	GI_31981321
Luc7l	252.7	195.9	1	1	-15.3512	scl0001637.1_218-S	NM_025881.1	1810045C04Rik;2410018D03Rik	scl0001637.1_218
4921514E18Rik	229.5	178.7	1	1	-15.3497	ri|4921514E18|PX00014C18|AK029530|2303-S	AK029530		ri|4921514E18|PX00014C18|AK029530|2303
Thrsp	5257.9	2772.5	1	1	-15.3453	scl31033.2.1_0-S	NM_009381.2		scl31033.2.1_0
Hist4h4	34	9.4	0.9956	0.9064	-15.3374	scl00320332.2_0-S	NM_175652.1	B130044J01Rik	scl00320332.2_0
Cyp2g1	70	35.5	0.9994	0.995	-15.2972	scl32910.6.1_45-S	NM_013809.1		scl32910.6.1_45
Snrpn	277.1	132.8	1	1	-15.2883	scl000186.1_92-S	NM_013670.2	2410045I01Rik;HCERN3;MGC18604;MGC30325;Peg4;SMN	scl000186.1_92
2410112O06Rik	141.4	106.5	1	1	-15.2697	ri|2410112O06|ZX00082C09|AK010766|1602-S	AK010766		ri|2410112O06|ZX00082C09|AK010766|1602
Zfp30	60.2	38.9	0.9988	0.9969	-15.2216	scl32836.5_532-S	NM_013705.1	2610306P15Rik;Zfp-30	scl32836.5_532
Hmgcl	2598.5	2106.1	1	1	-15.1807	scl24827.11.452_11-S	NM_008254.1	HL	scl24827.11.452_11
Pim3	733.5	513.7	1	1	-15.1551	scl47630.6_103-S	NM_145478.1		scl47630.6_103
Cyp17a1	3043.2	1988.3	1	1	-15.0857	scl52399.8.1_189-S	NM_007809.2	Cyp17;p450c17	scl52399.8.1_189
Cox15	233.4	159.2	1	1	-15.0782	scl00226139.2_5-S	NM_144874.2	2900026G05Rik;MGC18952	scl00226139.2_5
Mup2	483	319	1	1	-15.0082	scl0017841.1_127-S	NM_008647	Mup-2	scl0017841.1_127
Sspn	40.6	22.1	0.9963	0.9875	-14.9966	scl016651.4_36-S	NM_010656.1	Krag	scl016651.4_36
Por	307.5	174.5	1	1	-14.9825	scl018984.16_308-S	NM_008898.1	CPR;CYPOR	scl018984.16_308
Mtss1	118.8	80.5	1	1	-14.928	scl00211401.1_202-S	NM_144800.1	2310003N14Rik;BC024131;D130001D01Rik;MGC37896;Mim;mKIAA0429	scl00211401.1_202
2900078C09Rik	81.6	56.7	0.9994	0.9994	-14.9253	scl35459.1.308_203-S			scl35459.1.308_203
A930005H10Rik	408.5	324.9	1	1	-14.8847	scl068161.2_48-S			scl068161.2_48
Oplah	358.2	281.5	1	1	-14.8689	scl47045.25.1_21-S	NM_153122.1	1700010G02Rik;MGC28663;MGC36824	scl47045.25.1_21
4833420N02Rik	78.8	54.9	0.9994	0.9988	-14.8645	scl41246.4.1_16-S	NM_183263.1		scl41246.4.1_16
Dbr1	197.6	153.6	1	1	-14.7859	scl36570.9.1_64-S	NM_031403.1		scl36570.9.1_64
2610012O22Rik	214.1	167.2	1	1	-14.7579	scl069902.2_6-S	NM_023536	Mg684	scl069902.2_6
D11Ertd18e	552	444.2	1	1	-14.6727	scl41202.6.1_16-S	NM_026740.1	1110002C08Rik	scl41202.6.1_16
C030034J23Rik	35.4	14.2	0.9956	0.9657	-14.6692	ri|C030034J23|PX00665J16|AK081262|2599-S	AK081262		ri|C030034J23|PX00665J16|AK081262|2599
E230022H04Rik	372.4	294.2	1	1	-14.6317	scl00225339.2_67-S	NM_153515.2	5430429D03Rik;MGC32132	scl00225339.2_67
Por	52.1	22.5	0.9975	0.9888	-14.6271	scl27130.15.415_8-S	NM_008898.1	CPR;CYPOR	scl27130.15.415_8
Dhx9	59.1	35.4	0.9988	0.9956	-14.6135	scl0013211.2_49-S	NM_007842.1	Ddx9;NDH II;NDHII;RHA	scl0013211.2_49
BC031407	80.1	41	0.9994	0.9969	-14.579	scl34717.16_531-S	NM_145596.2	1110066C11Rik;MGC29315;MGC36975	scl34717.16_531
4933407C03Rik	189.2	135.1	1	1	-14.5545	scl074440.16_72-S	XM_356109.1		scl074440.16_72
Slc35d1	2476.7	1938.4	1	1	-14.5284	scl24051.10_612-S	NM_177732	C330011J09;UGTREL7	scl24051.10_612
Sh3d19	206.4	161.3	1	1	-14.5008	scl0027059.2_196-S	NM_012059.2	Kryn	scl0027059.2_196
5430437P03Rik	368.1	291.6	1	1	-14.4864	scl33703.9.1_1-S	NM_026636		scl33703.9.1_1
8430403J19Rik	22.5	3.1	0.9881	0.7767	-14.4632	ri|8430403J19|PX00024K16|AK033358|2560-S	AK033358		ri|8430403J19|PX00024K16|AK033358|2560
Abcc2	527.7	346.9	1	1	-14.4629	scl012780.1_0-S	NM_013806.1	Abc30;Cmoat;cMRP;Mrp2	scl012780.1_0
BC018222	119.8	33.6	1	0.995	-14.3524	scl36063.7.1_2-S	NM_144936.1	MGC25912;MGC37581	scl36063.7.1_2
9230110M18Rik	17.2	0.7	0.9738	0.6538	-14.3208	GI_38078786-S	XM_355515.1		GI_38078786
9130227C08Rik	323	251	1	1	-14.3001	scl45522.6_1-S	NM_027143	2310014G06Rik;6330555F21;mKIAA0323	scl45522.6_1
A530032J19Rik	139.9	58.8	1	0.9994	-14.2973	ri|A530032J19|PX00140B23|AK079976|853-S	AK079976		ri|A530032J19|PX00140B23|AK079976|853
1600021P15Rik	392.6	315	1	1	-14.2916	scl570.1.1_27-S			scl570.1.1_27
Ldlr	48.6	29.6	0.9969	0.9938	-14.2562	ri|D030054N16|PX00093N09|AK018697|1736-S	AK018697		ri|D030054N16|PX00093N09|AK018697|1736
	1266.1	925	1	1	-14.1908	mtDNA_ND5-S			mtDNA_ND5
D630014A15Rik	1102.2	897.1	1	1	-14.1461	scl35163.2.1_51-S			scl35163.2.1_51
6530401N04Rik	47.6	15.5	0.9969	0.9457	-14.1352	scl42480.4.1_11-S	NM_029545		scl42480.4.1_11
Rgs5	146	73.5	1	1	-14.0197	GI_29336054-S	NM_009063.2	1110070A02Rik	GI_29336054
Secisbp2	184.1	142.3	1	1	-13.9663	scl44775.16.1_15-S	XM_127336.2		scl44775.16.1_15
Maff	60.1	39.1	0.9988	0.9969	-13.9504	scl47746.6_104-S	NM_010755.2		scl47746.6_104
Cyp2a5	11690	5726.6	1	1	-13.924	scl00023.1_1-S	NM_007812.1	Coh;Cyp15a2	scl00023.1_1
4933426M11Rik	472.9	359.3	1	1	-13.9189	scl43022.7_1-S	NM_178682.3	4933426M11;mKIAA0247	scl43022.7_1
Sumo1	173.3	134.1	1	1	-13.8871	scl0022218.1_0-S	NM_009460.1		scl0022218.1_0
Map4k2	92.9	66.5	1	0.9994	-13.8861	scl52873.29_9-S	NM_009006	BL44;GCK;Rab8ip	scl52873.29_9
Dct	902.9	326.1	1	1	-13.83	scl0013190.2_93-S	NM_010024.1	DT;slaty;slt;TRP-2;Tyrp-2;Tyrp2	scl0013190.2_93
AI415330	253	178.9	1	1	-13.7957	scl00105827.2_285-S	NM_178114.2	Ali1;Amigo2	scl00105827.2_285
9630025I21Rik	60.3	27.2	0.9988	0.99	-13.7746	ri|9630025I21|PX00654D09|AK079330|2638-S	AK079330		ri|9630025I21|PX00654D09|AK079330|2638
Fmo4	63	34.9	0.9994	0.995	-13.7602	scl16033.10.1_256-S	NM_144878.1	D1Ertd532e	scl16033.10.1_256
LOC382020	457.2	360.6	1	1	-13.7226	GI_38089330-S	XM_356090.1		GI_38089330
4930572L20Rik	2671.9	2075	1	1	-13.7126	scl075863.1_4-S	XM_110691.2		scl075863.1_4
Nqo1	109.6	71.8	1	1	-13.6483	scl000626.1_0-S	NM_008706.1	Dia4;Nmo-1;NMO1;Nmor1;Ox-1;Ox1;QR1	scl000626.1_0
E030040L08Rik	32.2	15.4	0.995	0.9657	-13.6255	ri|E030040L08|PX00206L11|AK087265|1360-S	AK087265		ri|E030040L08|PX00206L11|AK087265|1360
1110003O08Rik	1654.1	1157.2	1	1	-13.6103	scl34240.1.561_330-S			scl34240.1.561_330
Aco2	1176.2	946.9	1	1	-13.6018	scl011429.19_155-S	NM_080633.1	Aco-2;Aco3;D10Wsu183e	scl011429.19_155
Pla2g12a	473	317.7	1	1	-13.5878	scl0002010.1_705-S	NM_023196	2310004B05Rik;GXII;MGC58884;mGXII-1;mGXII-1-PLA2;Pla2g12	scl0002010.1_705
Rpl23	266	179	1	1	-13.5659	scl39638.4.1_92-S	NM_022891.1	2810009A01Rik	scl39638.4.1_92
Prosapip1	310.5	249.6	1	1	-13.4971	scl0241638.1_112-S	NM_197945.2		scl0241638.1_112
A630086H07Rik	1461.5	1034.3	1	1	-13.4836	ri|A630086H07|PX00147H03|AK080384|970-S	AK080384		ri|A630086H07|PX00147H03|AK080384|970
Acadm	4057.4	2929.1	1	1	-13.4289	scl21370.9_11-S	NM_007382	MCAD	scl21370.9_11
A730094H17Rik	63.5	43.3	0.9994	0.9969	-13.4087	ri|A730094H17|PX00153C13|AK043421|1196-S	AK043421		ri|A730094H17|PX00153C13|AK043421|1196
Txln	83.3	54	0.9994	0.9988	-13.3978	scl23766.9_174-S	XM_131709.5		scl23766.9_174
5430416N02Rik	73.9	51	0.9994	0.9969	-13.3962	scl071426.4_34-S			scl071426.4_34
Inppl1	53.7	34.9	0.9975	0.995	-13.391	scl00056.1_64-S	NM_010567.1	51C;SHIP2	scl00056.1_64
H2-Ke2	754.9	616.5	1	1	-13.3853	scl50037.4.1_5-S	NM_010385	H-2Ke2;Ke-2	scl50037.4.1_5
LOC381904	34.9	6.3	0.9956	0.826	-13.3851	GI_38087043-S	XM_358675.1		GI_38087043
4933402B14Rik	34.6	9.9	0.9956	0.8896	-13.3813	scl50591.13.1_153-S	NM_175350	AW045609	scl50591.13.1_153
Prdx2	33.9	13.9	0.9956	0.9457	-13.368	scl33566.6_143-S	NM_011563.2	Band-8;NkefB;PRP;Tdpx1;TDX1;Torin;TPx;TPx-B;TR;TSA	scl33566.6_143
Centa2	208.3	151.7	1	1	-13.3228	scl41178.11.1_2-S	NM_172133.1		scl41178.11.1_2
LOC333621	42	19.4	0.9969	0.98	-13.3131	GI_38079188-S	XM_289715.2		GI_38079188
Tmem20	336.6	159.7	1	1	-13.2973	scl53158.2_336-S	NM_175507.2	D330039I19Rik	scl53158.2_336
Ccnt1	88.1	64.4	1	0.9994	-13.2709	scl46766.10_568-S	NM_009833.1	CycT1	scl46766.10_568
Stxbp2	425.9	346	1	1	-13.2614	scl34132.19.1_1-S	NM_011503.2	Munc-18-2;Munc-18b;Sxtbp2;Unc18b	scl34132.19.1_1
LOC383099	13293	10994.3	1	1	-13.2465	GI_38079853-S	XM_356873.1		GI_38079853
BC024683	62	42.1	0.9988	0.9969	-13.2301	scl23004.24_634-S	XM_130930		scl23004.24_634
AI875142	377.1	272.8	1	1	-13.2279	scl39409.1_209-S			scl39409.1_209
2610014I16Rik	50.1	32	0.9969	0.995	-13.1895	scl066300.1_126-S			scl066300.1_126
Aox1	1037.8	599.1	1	1	-13.1871	scl17939.35.1_294-S	NM_009676.1	AO;Aox-1;Aox-2;Aox2;MGC13774;MoRO;RO	scl17939.35.1_294
Akr1c12	2784.9	2166.4	1	1	-13.1096	scl44313.2.1_9-S	NM_013777.1		scl44313.2.1_9
Prdx2	2880	2339.5	1	1	-13.0637	scl000673.1_3-S	NM_011563	Band-8;NkefB;PRP;Tdpx1;TDX1;Torin;TPx;TPx-B;TR;TSA	scl000673.1_3
A530006F08Rik	20.9	0.9	0.9875	0.577	-13.0386	ri|A530006F08|PX00140E21|AK040649|2961-S	AK040649		ri|A530006F08|PX00140E21|AK040649|2961
F830002E14Rik	3251.5	939.4	1	1	-13.0382	ri|F830002E14|PL00004M15|AK089567|1280-S	AK089567		ri|F830002E14|PL00004M15|AK089567|1280

## Sheet: C
Downregulated genes (Diff_Score≤-13/P≤0.05) in spleen of Mcph1gt/gt mice.
Gene	Signal intensity (3 wild type mice)	Signal intensity (3 Mcph1gt/gt mice)	Detection rate (3 wild type mice)	Detection rate (3 Mcph1gt/gt mice)	Diff_Score (Mcph1gt/gt / wild type)	Target ID	Accession	Synonyms	Transcript ID
Arl2bp	568.9	101.4	1	0.9994	-228.071	scl33477.9_38-S	NM_024191.1	1700010P10Rik;1700027H16Rik;6330544B05Rik;Bart1	scl33477.9_38
B430305P08Rik	434.7	107.7	1	0.9994	-177.346	GI_20892692-S	XM_148123.1		GI_20892692
Man2b1	1307.3	134.1	1	1	-111.745	scl33560.21.1_30-S	NM_010764	LAMAN	scl33560.21.1_30
4930572L20Rik	837.9	170.9	1	1	-89.8847	scl075863.1_4-S	XM_110691.2		scl075863.1_4
0610034P02Rik	104.4	36.3	0.9994	0.9938	-89.0723	scl40723.11.1_29-S	XM_203352.2		scl40723.11.1_29
A330042H22	79.9	-3.3	0.9988	0.2926	-87.2637	scl000746.1_18-S	NM_173014.1		scl000746.1_18
Ocil	783.6	399.8	1	1	-79.8619	scl29467.5.1_148-S	NM_053109.1	Clr-b;Clrb	scl29467.5.1_148
9630025I21Rik	95.3	19.3	0.9994	0.9819	-74.0495	ri|9630025I21|PX00654D09|AK079330|2638-S	AK079330		ri|9630025I21|PX00654D09|AK079330|2638
W91709	52.6	10.5	0.9963	0.932	-72.2967	scl0097501.1_204-S			scl0097501.1_204
6720406L13Rik	53.7	6.1	0.9963	0.8509	-70.7385	ri|6720406L13|PX00059C07|AK078395|1549-S	AK078395		ri|6720406L13|PX00059C07|AK078395|1549
Arhgef10	38.3	6.1	0.9938	0.8515	-55.7119	scl34037.34.366_10-S	NM_172751.1	6430549H08;6430549H08Rik	scl34037.34.366_10
5730410E19Rik	32.6	1.4	0.9906	0.6513	-54.6544	scl19157.1.1_197-S			scl19157.1.1_197
Adcy7	487.3	251.9	1	1	-53.0065	ri|2700055K03|ZX00082N19|AK012436|937-S	AK012436		ri|2700055K03|ZX00082N19|AK012436|937
Il15	120.4	55.8	0.9994	0.9969	-50.88	scl34590.14.1_28-S	NM_008357.1		scl34590.14.1_28
Faah	241.1	91.4	1	0.9994	-50.2971	ri|6330576B15|PX00315A12|AK032079|1927-S	AK032079		ri|6330576B15|PX00315A12|AK032079|1927
Ndst1	337.1	191.5	1	1	-50.1922	scl51375.1_32-S	NM_008306	1200015G06Rik;Hsst;NDST-1	scl51375.1_32
4732429D16Rik	63.5	24.9	0.9963	0.9888	-49.7447	scl39351.4_153-S	NM_145437.1	clm-5;CLM5	scl39351.4_153
E030045D18Rik	71.7	27	0.9975	0.99	-49.5515	scl0320188.1_7-S			scl0320188.1_7
2310075G12Rik	823.1	303.9	1	1	-49.1918	scl39332.7_20-S	NM_027162	1110014L05Rik	scl39332.7_20
LOC241041	228.1	84.7	1	0.9994	-48.5572	GI_38049404-S	XM_136557.2		GI_38049404
C330018C16Rik	51.2	15.7	0.9963	0.9738	-48.1735	ri|C330018C16|PX00076F07|AK049267|2687-S	AK049267		ri|C330018C16|PX00076F07|AK049267|2687
5430406J06Rik	168	95.6	1	0.9994	-47.696	scl40250.1.1_66-S			scl40250.1.1_66
Ltbp4	409.7	148	1	1	-47.3401	scl31603.36.1_19-S	NM_175641.1	2310046A13Rik	scl31603.36.1_19
C430002D13Rik	371.9	174.7	1	1	-46.6413	ri|C430002D13|PX00078D01|AK049383|2064-S	AK049383		ri|C430002D13|PX00078D01|AK049383|2064
Mcph1	122.8	23.6	0.9994	0.9881	-46.6246	scl00244329.1_85-S	NM_173189.2		scl00244329.1_85
8430426K15Rik	343	152.7	1	1	-45.5378	scl16101.1.1002_23-S			scl16101.1.1002_23
AI929863	48	5.6	0.9963	0.8341	-44.5336	scl00101199.1_76-S			scl00101199.1_76
5730408I11Rik	45.4	11.3	0.995	0.942	-43.9872	ri|5730408I11|PX00002P17|AK017525|937-S	AK017525		ri|5730408I11|PX00002P17|AK017525|937
C030005I21Rik	104.6	51.5	0.9994	0.9963	-43.7735	ri|C030005I21|PX00665N09|AK081212|2550-S	AK081212		ri|C030005I21|PX00665N09|AK081212|2550
Prdm2	657.4	417.9	1	1	-43.0131	scl0002836.1_427-S	XM_204027.3		scl0002836.1_427
E430013O13Rik	219.1	122.6	1	1	-41.6965	ri|E430013O13|PX00098F02|AK088360|2739-S	AK088360		ri|E430013O13|PX00098F02|AK088360|2739
1700029J07Rik	39.5	1.2	0.9938	0.6413	-41.5738	scl34863.8.7_80-S	XM_134156.2		scl34863.8.7_80
Ltbp4	46.5	16.7	0.9956	0.9763	-41.0579	scl000189.1_1-S	NM_175641.1	2310046A13Rik	scl000189.1_1
B130044D17Rik	105.2	52.9	0.9994	0.9963	-40.7959	ri|B130044D17|PX00158C03|AK045185|1291-S	AK045185		ri|B130044D17|PX00158C03|AK045185|1291
A330042H22	23.1	-1.4	0.9844	0.4803	-40.5704	scl33503.14_219-S	NM_173014.1		scl33503.14_219
Vat1	186.3	115.4	1	0.9994	-38.6008	scl026949.1_88-S	NM_012037.1	VAT-1	scl026949.1_88
Hist4h4	201.4	69.8	1	0.9994	-38.45	scl00320332.2_0-S	NM_175652.1	B130044J01Rik	scl00320332.2_0
Pbxip1	88.9	48.5	0.9994	0.9956	-38.2679	scl00229534.2_23-S	NM_146131.1	4732463H20Rik;MGC38361	scl00229534.2_23
Fcer2a	26.7	0.9	0.9888	0.6269	-38.0788	scl0014128.2_101-S	NM_013517.1	CD23;Fce2;Ly-42	scl0014128.2_101
Cyp4f18	1348.7	798.6	1	1	-37.8819	scl34663.13.1_152-S	NM_024444	1810054N16Rik;Cypf18	scl34663.13.1_152
BC023744	89.5	49.6	0.9994	0.9956	-37.4019	scl27327.5_269-S	XM_144541		scl27327.5_269
	35.1	9.4	0.9906	0.9195	-37.1726	scl000557.1_27-S	BC048525.1		scl000557.1_27
3632413B07Rik	98.3	56.3	0.9994	0.9969	-36.5654	scl00228880.2_93-S	NM_027230.2	1110013E22Rik;2010005I16Rik;MGC25852;mKIAA1125;Prkcbp1	scl00228880.2_93
Pnp	173.5	15.5	1	0.9657	-35.9533	ri|2010007B07|ZX00043J10|AK008143|1228-S	AK008143	Np;Np-1;Np-2	ri|2010007B07|ZX00043J10|AK008143|1228
	113	55.2	0.9994	0.9969	-35.7839	scl0002975.1_346-S	AK088505.1		scl0002975.1_346
AI848259	154.2	88.5	0.9994	0.9994	-35.6001	ri|B230308C15|PX00159M11|AK045725|3545-S	AK045725		ri|B230308C15|PX00159M11|AK045725|3545
	235	143.1	1	1	-34.7579	IGKV4-73_AJ231216_Ig_kappa_variable_4-73_18-S			IGKV4-73_AJ231216_Ig_kappa_variable_4-73_18
Fts	29.3	6.2	0.9894	0.8546	-34.3755	scl0014339.2_163-S	NM_010241.1	Fif;Ft;Ft1	scl0014339.2_163
2810003O05Rik	120.1	66	0.9994	0.9981	-34.0841	ri|F830029G04|PL00006J19|AK089825|3112-S	AK089825		ri|F830029G04|PL00006J19|AK089825|3112
6430704N06	116.7	64.8	0.9994	0.9975	-33.7948	scl0245190.1_314-S	XM_486328		scl0245190.1_314
9330188B09Rik	181.5	99.6	1	0.9994	-33.1611	ri|9330188B09|PX00107C13|AK034413|3451-S	AK034413		ri|9330188B09|PX00107C13|AK034413|3451
Nfkbib	64.6	33.8	0.9969	0.9925	-33.0697	scl31572.8.1_327-S	NM_010908.3	IkB;IKB-beta;IkBb;MGC36057	scl31572.8.1_327
Gpc3	78.5	33	0.9981	0.9919	-32.6974	scl54248.9.17_2-S	NM_016697.2	OCI-5	scl54248.9.17_2
2210415K03Rik	333.2	109.6	1	0.9994	-32.6361	scl072362.1_11-S			scl072362.1_11
Trb	262	174.6	1	1	-32.484	ri|5830465M17|PX00040J21|AK077789|1995-S	AK077789	4933415H02Rik	ri|5830465M17|PX00040J21|AK077789|1995
A130090M16Rik	248.7	165.6	1	1	-32.2496	ri|A130090M16|PX00316O07|AK079510|2675-S	AK079510		ri|A130090M16|PX00316O07|AK079510|2675
E130307J07Rik	150.1	93.1	0.9994	0.9994	-31.9644	scl35802.2_57-S	NM_175483.2		scl35802.2_57
LOC385615	85.4	44.7	0.9988	0.9956	-31.2607	GI_38080559-S	XM_358790.1		GI_38080559
End2	172.8	111.5	1	0.9994	-30.8596	scl33953.2_99-S			scl33953.2_99
Chd2	303	206.5	1	1	-30.5432	scl0244059.4_14-S	XM_145698.4		scl0244059.4_14
2310007G05Rik	281.8	180.8	1	1	-30.4984	ri|2310007G05|ZX00052E05|AK009204|1092-S	AK009204		ri|2310007G05|ZX00052E05|AK009204|1092
Pou2f1	250.3	169.9	1	1	-29.9816	scl0018986.2_103-S	NM_011137.1	2810482H01Rik;Oct-1;Oct-1A;Oct-1B;Oct-1C;Oct-1z;Otf-1;Otf1	scl0018986.2_103
2410039M03Rik	88.3	19	0.9994	0.9819	-29.7843	scl0070019.1_250-S			scl0070019.1_250
B930008G09Rik	66	33.5	0.9975	0.9931	-29.7507	ri|B930008G09|PX00162L10|AK046968|2246-S	AK046968		ri|B930008G09|PX00162L10|AK046968|2246
AI316807	340	208.5	1	1	-29.6476	GI_60592995-S	NM_001012667.1	BG694986;EST-c39	GI_60592995
E4f1	75.1	39.1	0.9975	0.995	-29.4642	scl013560.2_71-S	NM_007893.1		scl013560.2_71
D030041G07Rik	114.7	73	0.9994	0.9994	-29.2415	ri|D030041G07|PX00180A08|AK083529|3073-S	AK083529		ri|D030041G07|PX00180A08|AK083529|3073
D130060J10Rik	51.8	3.7	0.9963	0.7779	-29.2337	scl48440.1.1721_38-S			scl48440.1.1721_38
Odz4	161.8	49.5	1	0.9956	-28.9233	scl32363.39_490-S	NM_011858	Doc4;mKIAA1302;Ten-m4	scl32363.39_490
LOC385109	154.5	102.4	0.9994	0.9994	-28.8778	IGKV4-72_AJ231219_Ig_kappa_variable_4-72_18-S	XM_358058.1		IGKV4-72_AJ231219_Ig_kappa_variable_4-72_18
Per3	95.3	59	0.9994	0.9969	-28.8383	scl2166.1.1_61-S	NM_011067	2810049O06Rik;mPer3	scl2166.1.1_61
Olfml1	145.2	95.7	0.9994	0.9994	-28.8122	scl32224.3.1_237-S	NM_172907.2		scl32224.3.1_237
Abcc10	75	39.9	0.9975	0.995	-28.7162	scl49871.22.1_156-S	NM_145140	Mrp7	scl49871.22.1_156
Inpp5d	673.3	474.7	1	1	-28.5784	scl17694.28_265-S	NM_010566.1	145kDa;s-SHIP;SHIP	scl17694.28_265
Solh	164.8	109.1	1	0.9994	-28.4772	scl050817.2_62-S	NM_015830		scl050817.2_62
Maf	115.5	68.6	0.9994	0.9981	-28.4522	scl0017132.1_105-S			scl0017132.1_105
BC067047	299	207.6	1	1	-28.2248	scl00277360.1_60-S	NM_177782.2		scl00277360.1_60
D330012P07Rik	74.7	24.8	0.9975	0.99	-28.1685	ri|D330012P07|PX00190P18|AK052245|2617-S	AK052245		ri|D330012P07|PX00190P18|AK052245|2617
A130020K16Rik	323.1	198.5	1	1	-27.9783	ri|A130020K16|PX00121J10|AK037473|4075-S	AK037473		ri|A130020K16|PX00121J10|AK037473|4075
A130004B21Rik	34	12.5	0.9906	0.9501	-27.9701	ri|A130004B21|PX00121E22|AK037294|1000-S	AK037294		ri|A130004B21|PX00121E22|AK037294|1000
6030482D04Rik	101.3	55	0.9994	0.9969	-27.8862	ri|6030482D04|PX00058M05|AK031675|2063-S	AK031675		ri|6030482D04|PX00058M05|AK031675|2063
Pde2a	121	68.2	0.9994	0.9981	-27.4467	scl0207728.16_127-S	XM_133606		scl0207728.16_127
Fto	67.5	39.1	0.9975	0.995	-27.3573	ri|B930005B09|PX00162P21|AK046935|1770-S	AK046935	mKIAA1752	ri|B930005B09|PX00162P21|AK046935|1770
LOC383189	903.9	620.5	1	1	-27.2708	GI_38080123-S	XM_356911.1		GI_38080123
A930007D18Rik	72.3	32.5	0.9975	0.9925	-27.2057	scl3125.1.1_16-S			scl3125.1.1_16
Usp36	219.3	151.4	1	1	-27.2008	scl0072344.1_165-S	XM_126772.3		scl0072344.1_165
2610202E01Rik	91	51.4	0.9994	0.9963	-27.1659	scl072494.1_139-S			scl072494.1_139
Pdgfa	131	79.7	0.9994	0.9994	-26.9697	scl0018590.2_128-S	NM_008808.2		scl0018590.2_128
1810015P03Rik	48.9	7.8	0.9963	0.8908	-26.9688	scl34368.4.1_11-S	NM_025458.1	1810018I24Rik	scl34368.4.1_11
D130083G05Rik	244.1	108.9	1	0.9994	-26.7877	ri|D130083G05|PX00186P02|AK084071|1297-S	AK084071		ri|D130083G05|PX00186P02|AK084071|1297
2310010B21Rik	16.8	-3.6	0.9669	0.2845	-26.7444	scl44658.7.15_3-S	NM_027123.2		scl44658.7.15_3
B930096F20Rik	61.7	31.2	0.9963	0.9913	-26.5821	scl53410.1.1_140-S			scl53410.1.1_140
Tsc1	50.4	23.9	0.9963	0.9881	-26.5483	ri|C920023H23|PX00178M21|AK083363|2389-S	AK083363	hamartin	ri|C920023H23|PX00178M21|AK083363|2389
Zfp367	40.6	-3.8	0.9944	0.2751	-26.5421	scl43828.6_15-S	NM_175494.2	8030486J21Rik	scl43828.6_15
Slc30a2	94.7	51.9	0.9994	0.9963	-26.3736	scl24849.9.1_206-S	XM_131731.3		scl24849.9.1_206
Nr1d2	74.3	22.1	0.9975	0.9857	-26.332	scl00353187.1_48-S	NM_011584.2	beta;Rev-erb;RVR	scl00353187.1_48
Numa1	424.8	295.1	1	1	-26.0306	scl32286.29.1_5-S	NM_133947.2		scl32286.29.1_5
E330020G21Rik	338.2	209.6	1	1	-25.8272	ri|E330020G21|PX00211P24|AK054368|2866-S	AK054368		ri|E330020G21|PX00211P24|AK054368|2866
Pdk4	130.6	68.3	0.9994	0.9981	-25.8232	scl29310.11_209-S	NM_013743.1		scl29310.11_209
Idb2	444.8	269.1	1	1	-25.6394	ri|2810434H03|ZX00066O14|AK013239|958-S	AK013239	Id2	ri|2810434H03|ZX00066O14|AK013239|958
Fbxl11	810.1	527.2	1	1	-25.6176	scl0225876.10_109-S	NM_001001984		scl0225876.10_109
Srr	2619.1	1853.8	1	1	-25.4669	ri|B230334I23|PX00316P06|AK080830|1280-S	AK080830	Srs	ri|B230334I23|PX00316P06|AK080830|1280
C730015A04Rik	68.9	41.2	0.9975	0.9956	-25.4656	scl34409.12.1_85-S	NM_177788.2		scl34409.12.1_85
Mknk2	115.4	76.4	0.9994	0.9994	-25.4423	scl0003766.1_1206-S	NM_021462	2010016G11Rik;Gprk7;Mnk2	scl0003766.1_1206
Golga2	190.7	132.7	1	1	-25.4282	scl0003150.1_14-S	NM_133852.1	GM-130;GM130;golgin-95	scl0003150.1_14
LOC385274	42.4	7.5	0.9944	0.8802	-25.2894	GI_38095518-S	XM_358163.1		GI_38095518
2310014D11Rik	221.1	155.5	1	1	-25.2013	scl5999.1.1_59-S			scl5999.1.1_59
4932408F19Rik	141.7	96.7	0.9994	0.9994	-25.0232	scl16472.29.1_1-S	NM_207225.1	4932408F19	scl16472.29.1_1
Nab1	59.1	32.9	0.9963	0.9925	-24.9557	ri|6430706K11|PX00048H23|AK032615|2773-S	AK032615		ri|6430706K11|PX00048H23|AK032615|2773
1110012F10Rik	257.4	182.9	1	1	-24.8295	ri|1110012F10|R000016K01|AK003630|1689-S	AK003630		ri|1110012F10|R000016K01|AK003630|1689
Fosr	57.5	31.1	0.9963	0.9913	-24.7318	scl0014285.1_257-S			scl0014285.1_257
	78.8	49.5	0.9981	0.9956	-24.5384	scl000663.1_1419-S	AK089865.1		scl000663.1_1419
Itga4	36.4	4.4	0.9919	0.7885	-24.4534	ri|A530082M10|PX00143A05|AK041096|2315-S	AK041096	CD49D	ri|A530082M10|PX00143A05|AK041096|2315
Rnase12	39	18.2	0.9938	0.98	-24.4425	GI_59858540-S	NM_001011875.1		GI_59858540
A330089M16Rik	245.6	109.3	1	0.9994	-24.3779	ri|A330089M16|PX00133C22|AK039696|1385-S	AK039696		ri|A330089M16|PX00133C22|AK039696|1385
Ly78	282.4	189.4	1	1	-24.3251	ri|F830005B01|PL00004B11|AK089613|1789-S	AK089613	CD180;F630107B15;RP105	ri|F830005B01|PL00004B11|AK089613|1789
Vps35	1340.5	558.4	1	1	-24.3084	scl34540.19_229-S	NM_022997	Mem3	scl34540.19_229
3632413B07Rik	300.2	213.4	1	1	-24.2265	scl0003335.1_102-S	NM_027230.2	1110013E22Rik;2010005I16Rik;MGC25852;mKIAA1125;Prkcbp1	scl0003335.1_102
4933407L23Rik	101.1	66.8	0.9994	0.9981	-24.2186	ri|4933407L23|PX00020A08|AK030165|2835-S	AK030165		ri|4933407L23|PX00020A08|AK030165|2835
1810031K02Rik	280.3	201	1	1	-24.1993	scl23878.10_23-S	NM_133716.2		scl23878.10_23
D5Ertd593e	295.4	145.7	1	1	-24.1823	scl27580.3_53-S	NM_175096.2	D530019K15Rik	scl27580.3_53
Nckipsd	139.6	95.9	0.9994	0.9994	-24.0132	scl36455.12.1_30-S	NM_030729.1	AF3P21;DIP1;ORF1;SPIN90;Wasbp;WASLBP;WISH	scl36455.12.1_30
6330531I01Rik	48	22.3	0.9963	0.9863	-24.0088	scl45280.1.3_130-S			scl45280.1.3_130
Hspa12a	74.8	38.7	0.9975	0.9944	-23.8788	scl52332.22_483-S	NM_175199	1700063D12Rik;mKIAA0417	scl52332.22_483
A030001L21Rik	59.9	28.1	0.9963	0.99	-23.8786	ri|A030001L21|PX00063K01|AK037153|2376-S	AK037153		ri|A030001L21|PX00063K01|AK037153|2376
D130032J17Rik	316.2	204.9	1	1	-23.8489	ri|D130032J17|PX00184A05|AK051309|1879-S	AK051309		ri|D130032J17|PX00184A05|AK051309|1879
5930424F13Rik	106.1	70.9	0.9994	0.9994	-23.8476	ri|5930424F13|PX00055P01|AK031181|3830-S	AK031181		ri|5930424F13|PX00055P01|AK031181|3830
Pde1b	289.2	208.3	1	1	-23.8173	scl018574.14_254-S	NM_008800.1	63kDa;Pde1b1	scl018574.14_254
BC023957	141.1	97.4	0.9994	0.9994	-23.8022	scl35917.28_89-S	NM_172257.1	B930096O19;MGC36407;MGC58967	scl35917.28_89
Leprel2	85.6	50.8	0.9988	0.9963	-23.7903	scl28417.13.1_3-S	NM_013534.1		scl28417.13.1_3
Ltbp3	133.7	89	0.9994	0.9994	-23.6535	scl016998.1_51-S	NM_008520	Ltbp2	scl016998.1_51
W91709	24.4	-0.1	0.9857	0.5602	-23.1965	scl097501.1_18-S			scl097501.1_18
Hps3	74.9	47.3	0.9975	0.9956	-23.1705	ri|D930010E08|PX00200P14|AK086167|2299-S	AK086167	coa	ri|D930010E08|PX00200P14|AK086167|2299
2610204M08Rik	121.8	77.5	0.9994	0.9994	-23.1236	scl42730.18.154_13-S	NM_198411.1		scl42730.18.154_13
Marveld1	148.4	76.9	0.9994	0.9994	-23.1082	scl53115.2.1_29-S	NM_183195.1		scl53115.2.1_29
D11Bwg0280e	433.5	317.8	1	1	-23.0431	GI_54607101-A	NM_001005867.1	2410117E06Rik;R74931;RP23-198N14.8	GI_54607101
A830029A02Rik	20.1	1.4	0.9782	0.6581	-22.9032	ri|A830029A02|PX00661B04|AK080623|456-S	AK080623		ri|A830029A02|PX00661B04|AK080623|456
Srebp2	266.9	191.8	1	1	-22.8918	scl0020788.1_174-S	XM_127995.4		scl0020788.1_174
Ndst1	98.9	66	0.9994	0.9981	-22.8807	scl0015531.1_129-S	NM_008306.2	1200015G06Rik;Hsst;NDST-1	scl0015531.1_129
5730405I09Rik	110.6	73.9	0.9994	0.9994	-22.8411	scl51666.10_396-S	NM_026484	1700025H17Rik;3110050L10Rik;4631402G10Rik	scl51666.10_396
Neu1	209.3	150.2	1	1	-22.7048	scl50806.5_190-S	NM_010893	Aglp;Apl;Bat-7;Bat7;G9;Map-2;Neu-1	scl50806.5_190
Htra3	122.5	65.3	0.9994	0.9975	-22.668	scl0078558.2_130-S	NM_030127.1		scl0078558.2_130
E330036C13Rik	91.3	59.8	0.9994	0.9969	-22.4131	ri|E330036C13|PX00312L22|AK054519|2566-S	AK054519		ri|E330036C13|PX00312L22|AK054519|2566
Catns	519	304.9	1	1	-22.3867	scl012388.2_103-S	NM_007615	Ctnnd;CTNND1;mKIAA0384;P120	scl012388.2_103
	4289.7	3212.7	1	1	-22.3802	IGKV4-61_AJ231209_Ig_kappa_variable_4-61_12-S			IGKV4-61_AJ231209_Ig_kappa_variable_4-61_12
Sipa1	355.8	261.4	1	1	-22.2741	scl020469.24_5-S	NM_011379.2		scl020469.24_5
Antxr2	247.2	161	1	1	-22.2274	scl26345.11_34-S	NM_133738		scl26345.11_34
Ube2h	136.4	92.7	0.9994	0.9994	-22.2197	scl29202.9_51-S	NM_009459	1500009C23Rik;AI181839;AI462483;E2-20K	scl29202.9_51
Stc2	31.6	13.2	0.9906	0.9557	-22.2048	scl40396.5_125-S	NM_011491	mustc2	scl40396.5_125
Slfn8	137.5	91.2	0.9994	0.9994	-22.1739	GI_31581543-S	NM_181545.2		GI_31581543
A630032J15Rik	173.1	123.7	1	1	-22.0335	ri|A630032J15|PX00144L14|AK041725|961-S	AK041725		ri|A630032J15|PX00144L14|AK041725|961
5830472H07Rik	234.2	160.9	1	1	-22.0293	scl076088.12_72-S	NM_175233.2		scl076088.12_72
Polr2a	109.8	59.7	0.9994	0.9969	-21.9964	scl40020.28_128-S	NM_009089	220kDa;Rpo2-1	scl40020.28_128
9130227C08Rik	552.8	402.2	1	1	-21.8951	scl46260.8_52-S	NM_027143	2310014G06Rik;6330555F21;mKIAA0323	scl46260.8_52
5031439A09Rik	163.7	111.6	1	0.9994	-21.7839	scl0068151.2_330-S	NM_026582.2		scl0068151.2_330
Srrm2	375.9	206.6	1	1	-21.6787	scl075956.6_20-S	NM_175229.2	5033413A03Rik;mKIAA0324	scl075956.6_20
Mapk12	83.8	55.4	0.9988	0.9969	-21.6725	scl46858.9.1_36-S	NM_013871.2	Erk6;P38gamma;Prkm12;Sapk3	scl46858.9.1_36
Slitl2	287.9	140.4	1	1	-21.6464	scl0246154.2_131-S	NM_139307	2610528G05Rik	scl0246154.2_131
Thra	80.8	52	0.9988	0.9963	-21.5837	scl021833.8_22-S	XM_126580.1	6430529J03Rik;Erba;Nr1a1;Rvr;T3R[a];T3Ralpha;Thra1;Thra2	scl021833.8_22
D230017C05Rik	200.3	128.3	1	1	-21.5813	ri|D230017C05|PX00188N16|AK051902|1673-S	AK051902		ri|D230017C05|PX00188N16|AK051902|1673
Sv2b	50.5	17.1	0.9963	0.9763	-21.5275	scl31171.16_606-S	NM_153579.3	A830038F04Rik;MGC38746;mKIAA0735	scl31171.16_606
Acta2	92.4	61.2	0.9994	0.9975	-21.5191	scl068377.10_23-S	NM_007392.2	a-SMA;Actvs	scl068377.10_23
Shank3	76.7	49	0.9975	0.9956	-21.5099	scl47614.23.1_38-S	NM_021423.1	Shank3b	scl47614.23.1_38
LOC382163	42.1	9.1	0.9944	0.9177	-21.4574	GI_38093896-S	XM_356263.1		GI_38093896
2610018O07Rik	201.8	138.6	1	1	-21.2612	scl51274.1_10-S			scl51274.1_10
4833409N03Rik	38.8	13.8	0.9938	0.9588	-21.216	scl52609.1.148_40-S			scl52609.1.148_40
Jmjd2b	57.8	35	0.9963	0.9938	-21.1953	scl50598.25_178-S	NM_172132.1	4732474L06Rik;MGC6349;mKIAA0876	scl50598.25_178
Abhd4	292.1	208.8	1	1	-21.1624	scl46309.9_175-S	NM_134076.1	1110035H23Rik;AI429574	scl46309.9_175
3632431M01Rik	68.9	44	0.9975	0.9956	-21.1245	scl00330401.1_289-S	XM_132843		scl00330401.1_289
Pex11c	49.7	28.6	0.9963	0.99	-21.119	scl367.1.1_216-S	NM_026951	1810022F11Rik;1810049N02;1810049N02Rik;gamma	scl367.1.1_216
1810061M12Rik	167.7	120.9	1	0.9994	-21.0255	scl35510.14_21-S	XM_135076		scl35510.14_21
8430438L13Rik	28.3	1.2	0.9894	0.6469	-20.9988	scl33702.7_365-S	NM_172756	C430003I23	scl33702.7_365
Nr1d1	66.5	26.8	0.9975	0.99	-20.9952	scl39616.9.169_52-S	NM_145434.1	A530070C09Rik	scl39616.9.169_52
Prdx2	225.3	2	1	0.6968	-20.75	scl0021672.1_16-S	NM_011563.2	Band-8;NkefB;PRP;Tdpx1;TDX1;Torin;TPx;TPx-B;TR;TSA	scl0021672.1_16
Ppp1r9a	80.7	52.1	0.9988	0.9963	-20.6268	scl30419.24_421-S	NM_181595.2	4930518N04Rik;5330407E15;A230094E16Rik;mKIAA1222;neurabin-I	scl30419.24_421
Homer3	43.2	23.5	0.995	0.9881	-20.6249	scl33731.10_375-S	NM_011984.1		scl33731.10_375
Hmg20a	93.8	62.1	0.9994	0.9975	-20.6108	ri|D130064I03|PX00185M22|AK051678|3171-S	AK051678	1200004E06Rik;5730490E10Rik	ri|D130064I03|PX00185M22|AK051678|3171
Inppl1	720.9	522.5	1	1	-20.6005	scl30961.29_228-S	NM_010567.1	51C;SHIP2	scl30961.29_228
Lmtn	63	39.7	0.9963	0.995	-20.5736	scl0319146.4_174-S	NM_197889	6030405N23Rik;BGIF	scl0319146.4_174
LOC331139	127.1	50.9	0.9994	0.9963	-20.3677	GI_38078272-S	XM_284587.2		GI_38078272
Nfib	65.9	32.4	0.9975	0.9919	-20.3544	scl24183.14_264-S	NM_008687.2	6720429L07Rik	scl24183.14_264
D2Ertd217e	110.5	77.4	0.9994	0.9994	-20.3352	scl19549.5.1_109-S			scl19549.5.1_109
2310005C01Rik	43.2	11.7	0.995	0.9451	-20.2754	scl27316.1.344_21-S			scl27316.1.344_21
Snta1	106.8	61.5	0.9994	0.9975	-20.2452	scl18475.11.1_96-S	NM_009228.1	Snt1	scl18475.11.1_96
Atbf1	51.6	29.7	0.9963	0.9906	-20.1946	scl000049.1_523-S	NM_007496.1	WBP9	scl000049.1_523
Stab1	50.1	29.4	0.9963	0.99	-20.1723	scl45766.59.1_30-S	NM_138672.1	FEEL-1;mKIAA0246;MS-1;STAB-1	scl45766.59.1_30
9130017C17Rik	759.1	544.5	1	1	-20.1319	GI_21313649-I	NM_027840.1		GI_21313649
Inppl1	87.4	56.6	0.9994	0.9969	-20.1312	scl00056.1_64-S	NM_010567.1	51C;SHIP2	scl00056.1_64
Ubc	10137.9	6346.3	1	1	-20.1224	gi_21070949_ref_NM_019639.2__151-S	XM_147315.1	2700054O04Rik;AI194771;TI-225	gi_21070949_ref_NM_019639.2__151
Cyp2s1	88.6	53.4	0.9994	0.9969	-20.0782	scl31619.10_330-S	NM_028775.2	1200011C15Rik	scl31619.10_330
D11Ertd736e	26.7	5.5	0.9888	0.8291	-20.0326	scl40868.8_408-S	XM_126512.3		scl40868.8_408
	51.4	24.6	0.9963	0.9881	-20.0261	scl0002558.1_69-S	BC035955.1		scl0002558.1_69
2010315L10Rik	23.5	6.8	0.9844	0.8752	-20.0182	scl000589.1_182-S	NM_029768.2	5730403H22Rik	scl000589.1_182
Egfl7	188.2	135.7	1	1	-19.9924	scl0353156.8_65-S	NM_198724.1	VE-statin;Zneu1	scl0353156.8_65
C230052J16Rik	81.9	49.8	0.9988	0.9956	-19.9849	scl0320066.1_45-S			scl0320066.1_45
2900045G02Rik	106.5	71.8	0.9994	0.9994	-19.9671	ri|2900045G02|ZX00068L12|AK013646|1101-S	AK013646		ri|2900045G02|ZX00068L12|AK013646|1101
Mef2c	30.1	5.2	0.9894	0.8116	-19.9395	ri|C130028H04|PX00168D15|AK047994|1392-S	AK047994	9930028G15Rik	ri|C130028H04|PX00168D15|AK047994|1392
Il10rb	60.6	38.2	0.9963	0.9944	-19.8562	ri|A530048E20|PX00141F05|AK040938|1483-S	AK040938	CRF2-4;Crfb4;D16H21S58;D21S58h;Il10r2	ri|A530048E20|PX00141F05|AK040938|1483
Ccdc3	82.5	55.6	0.9988	0.9969	-19.8524	scl21321.4_587-S	XM_129987.2		scl21321.4_587
Gtf2ird1	36.8	17.4	0.9919	0.9782	-19.8235	scl25946.31_248-S	NM_020331	1700012P16Rik;BEN;Cream1;ESTM9;Gtf2il;GTF3;MusTRD1;WBSCR11	scl25946.31_248
Fxyd6	1100	722.9	1	1	-19.7518	scl37011.7_65-S	NM_022004.5	0610030I18Rik;Php	scl37011.7_65
E430026H10Rik	178.1	127.1	1	1	-19.7199	scl30189.1.132_38-S			scl30189.1.132_38
BC021381	319	211.9	1	1	-19.6456	scl43917.11.1_43-S	NM_145382.2	MGC29235;MGC38018;MGC39032	scl43917.11.1_43
C1qtnf1	62.3	38.7	0.9963	0.9944	-19.6443	scl40669.7_324-S	NM_019959.1	1600017K21Rik;Zsig37	scl40669.7_324
Mmab	63.2	40.5	0.9963	0.995	-19.5797	scl0077697.1_19-S	NM_029956.2	9130222L19Rik;ATR	scl0077697.1_19
Sca1	159.1	99	1	0.9994	-19.5123	scl44029.9_118-S	NM_009124.2	Ataxin-1;Atx1	scl44029.9_118
4833423F13Rik	280.4	163	1	1	-19.5004	scl49305.1.1_224-S			scl49305.1.1_224
Ubc	4047.3	3079.6	1	1	-19.4865	gi_21070949_ref_NM_019639.2__531-S	XM_147315.1	2700054O04Rik;AI194771;TI-225	gi_21070949_ref_NM_019639.2__531
Fkbp10	53.4	32.7	0.9963	0.9919	-19.3963	scl40910.10_100-S	NM_010221.1	65kDa;Fkbp-rs1;Fkbp1-rs;Fkbp6;FKBP65	scl40910.10_100
C030032G21Rik	71.7	46.7	0.9975	0.9956	-19.3843	scl24001.1.1_40-S			scl24001.1.1_40
	1153.3	615.6	1	1	-19.3396	IGKV4-62_AJ231210_Ig_kappa_variable_4-62_17-S			IGKV4-62_AJ231210_Ig_kappa_variable_4-62_17
Gabbr1	32.9	8.2	0.9906	0.9052	-19.3046	scl50737.21_416-S	NM_019439	GABAbR1	scl50737.21_416
Cables2	122.7	86.8	0.9994	0.9994	-19.3026	scl0252966.1_19-S	NM_145851	ik3-2	scl0252966.1_19
Cpe	119.8	56.7	0.9994	0.9969	-19.2502	scl34760.11.1_14-S	NM_013494.2	CPH;Cph-1;Cph1;fat;MGC7101	scl34760.11.1_14
E530020K13Rik	120.5	85.6	0.9994	0.9994	-19.2461	ri|E530020K13|PX00319G12|AK089161|1123-S	AK089161		ri|E530020K13|PX00319G12|AK089161|1123
Kif1b	281.3	206.3	1	1	-19.1407	scl0016561.1_7-S	NM_207682.1	A530096N05Rik;D4Mil1e;KIF1Bp130;KIF1Bp204;mKIAA0591	scl0016561.1_7
Atxnl2	121.1	80.7	0.9994	0.9994	-19.1023	scl30685.21_48-S	NM_183020.1		scl30685.21_48
C4	50.3	25.4	0.9963	0.9888	-19.0066	scl0012268.1_78-S	NM_009780.1	Ss	scl0012268.1_78
Rga	59.1	37.4	0.9963	0.9944	-18.9681	scl21948.4.1_81-S	NM_009057.1		scl21948.4.1_81
Tnpo1	127.1	91.7	0.9994	0.9994	-18.9614	scl43618.1.1_92-S	NM_178716	D13Ertd688e;IPO2;Kpnb2;MIP;MIP1;TRN	scl43618.1.1_92
A930039N10Rik	285.8	193.3	1	1	-18.93	scl0320303.1_35-S			scl0320303.1_35
Parvg	389.5	254.1	1	1	-18.9098	scl47670.15_189-S	NM_022321.2		scl47670.15_189
Biklk	39.9	21.8	0.9944	0.9857	-18.9051	scl47678.5.1_248-S	NM_007546.1	Bik;Blk;Nbk	scl47678.5.1_248
LOC385256	55.9	32	0.9963	0.9919	-18.8205	GI_38094649-S	XM_358153.1		GI_38094649
Msi2h	226.1	139.9	1	1	-18.8034	ri|6030413L18|PX00056D12|AK031365|2508-S	AK031365	1700105C15Rik;msi2;Musashi2	ri|6030413L18|PX00056D12|AK031365|2508
6330406P08Rik	43.2	24.6	0.995	0.9881	-18.7653	scl074008.10_42-S	NM_028710.1		scl074008.10_42
Ivd	488.5	333.7	1	1	-18.7128	scl0056357.2_122-S	NM_019826.2	1300016K07Rik;6720455E18Rik	scl0056357.2_122
9330175B01Rik	268.5	202.5	1	1	-18.6646	scl0106068.1_320-S	XM_128267		scl0106068.1_320
	57.4	36.4	0.9963	0.9938	-18.6174	scl000332.1_90-S	AK013711.1		scl000332.1_90
9930031P18Rik	429.8	294.4	1	1	-18.6103	scl43527.1.775_321-S			scl43527.1.775_321
Faah	574.1	338	1	1	-18.603	scl0014073.2_268-S	NM_010173.2		scl0014073.2_268
Igk-V1	5991.5	2117.5	1	1	-18.5954	scl016081.1_132-S	XM_355776.1		scl016081.1_132
Tead2	175.9	101.1	1	0.9994	-18.5856	scl32691.14.1_24-S	NM_011565.2	Etdf;ETF;TEAD-2;TEF-4;TEF4	scl32691.14.1_24
Timp3	574.7	408.4	1	1	-18.5558	scl0021859.1_62-S	NM_011595.1	Timp-3	scl0021859.1_62
Zfp330	183.3	120	1	0.9994	-18.5212	scl030932.2_33-S	NM_145600.1	MGC41503;MGC6718;Noa36	scl030932.2_33
Slc27a1	46.3	27.4	0.995	0.99	-18.4872	scl33695.16.1_25-S	NM_011977.2	Fatp;FATP1	scl33695.16.1_25
Npepl1	432.4	330.4	1	1	-18.4868	scl0228961.11_14-S	NM_213733		scl0228961.11_14
Mylk	313.6	196.4	1	1	-18.4521	scl49200.44.268_9-S	NM_139300	KRP;Mlck;MLCK108;MLCK210	scl49200.44.268_9
Odz4	73.7	40	0.9975	0.995	-18.4401	GI_7549780-I	NM_011858.1	Doc4;ELM2;l(7)-3Rn;l7Rn3;mKIAA1302;R75022;Ten-m4	GI_7549780
C130045F17Rik	43.4	25	0.995	0.9888	-18.4381	scl39487.1_113-S			scl39487.1_113
Tyk2	101.6	72.1	0.9994	0.9994	-18.4196	scl054721.1_119-S	NM_018793.1	JTK1	scl054721.1_119
2210010N04Rik	119.6	75.4	0.9994	0.9994	-18.399	scl25795.24.1_9-S	XM_149712.5		scl25795.24.1_9
Ncdn	100.8	63.6	0.9994	0.9975	-18.3679	scl0026562.1_63-S	NM_011986.2	mKIAA0607;MMS10-AE;Ms10ae;norbin	scl0026562.1_63
Samd10	64.5	42.4	0.9963	0.9956	-18.2357	scl18198.5_227-S	NM_172676.2		scl18198.5_227
Riok3	744.4	508.6	1	1	-18.2029	scl0066878.2_2-S	NM_024182.2	1200013N13Rik;Sudd	scl0066878.2_2
	27.1	4.2	0.9888	0.7891	-18.2026	IGKV10-96_M15520_Ig_kappa_variable_10-96_10-S			IGKV10-96_M15520_Ig_kappa_variable_10-96_10
A530050E01Rik	120.2	67.8	0.9994	0.9981	-18.1552	ri|A530050E01|PX00141J21|AK040949|844-S	AK040949		ri|A530050E01|PX00141J21|AK040949|844
Fbxo27	24.2	8.9	0.985	0.9183	-18.0694	scl0233040.6_239-S	NM_207238.1		scl0233040.6_239
Sphk2	330.9	252.6	1	1	-18.048	scl056632.1_130-S	NM_020011.3	C76851	scl056632.1_130
Grin2c	62.5	39.9	0.9963	0.995	-18.0315	scl39346.15.1_80-S	NM_010350.1	NMDAR2C;NR2C	scl39346.15.1_80
LOC385253	1907	868.1	1	1	-17.9959	IGKV4-55_AJ231225_Ig_kappa_variable_4-55_21-S	XM_358150.1		IGKV4-55_AJ231225_Ig_kappa_variable_4-55_21
Rassf2	597.5	444.8	1	1	-17.9715	scl18632.11_218-S	NM_175445.3	3830431H01Rik;9030412M04Rik	scl18632.11_218
Sytl1	146.3	69.1	0.9994	0.9988	-17.9279	scl23718.13.1_59-S	NM_031393.1	9030417L18;MGC7008;PSGL-1;Slp1	scl23718.13.1_59
9430078K10Rik	208.8	157.3	1	1	-17.8968	scl0077302.1_170-S			scl0077302.1_170
D230044C07Rik	70.4	44.6	0.9975	0.9956	-17.869	ri|D230044C07|PX00189H22|AK084423|1364-S	AK084423		ri|D230044C07|PX00189H22|AK084423|1364
Rtn1	117.2	55.3	0.9994	0.9969	-17.8673	scl00104001.2_121-S	NM_153457.4	0710005K15Rik;MGC40985;Nsp;Rtn1-a;Rtn1-b;Rtn1-c	scl00104001.2_121
Arhgef1	44.4	23.6	0.995	0.9881	-17.8664	scl000216.1_36-S	NM_008488.1	Lbcl2;Lsc	scl000216.1_36
D130057F13Rik	118.7	86.2	0.9994	0.9994	-17.8512	ri|D130057F13|PX00184L24|AK083901|3273-S	AK083901		ri|D130057F13|PX00184L24|AK083901|3273
Rfx5	384	276	1	1	-17.8221	scl22898.10_430-S	NM_017395		scl22898.10_430
Clta	80.7	55.9	0.9988	0.9969	-17.7836	ri|B130050B18|PX00158H09|AK045237|2884-S	AK045237		ri|B130050B18|PX00158H09|AK045237|2884
BC031407	250.2	123.6	1	1	-17.7612	scl34717.16_531-S	NM_145596.2	1110066C11Rik;MGC29315;MGC36975	scl34717.16_531
	91	64.2	0.9994	0.9975	-17.7542	scl0003103.1_727-S	AK041123.1		scl0003103.1_727
Cry2	58.4	37.4	0.9963	0.9944	-17.6987	scl18986.12_141-S	NM_009963.3	D130054K12Rik	scl18986.12_141
Nfatc3	152.3	94.7	0.9994	0.9994	-17.6402	ri|A430032E24|PX00135A06|AK039929|2157-S	AK039929	D8Ertd281e;NFAT4;NFATx	ri|A430032E24|PX00135A06|AK039929|2157
1110004P15Rik	1592.1	1177	1	1	-17.5285	scl0107095.2_127-S			scl0107095.2_127
2210419D22Rik	600	464.8	1	1	-17.528	scl073661.1_203-S			scl073661.1_203
C79267	61.1	34.3	0.9963	0.9931	-17.4669	scl24772.9.126_20-S	NM_183148.1	MGC36549	scl24772.9.126_20
Fmr1	155.5	91.8	1	0.9994	-17.4601	ri|B430202I01|PX00071A05|AK080898|1337-S	AK080898	Fmr-1;FMRP	ri|B430202I01|PX00071A05|AK080898|1337
C430020H24Rik	18	0.1	0.9732	0.6001	-17.4256	ri|C430020H24|PX00079G07|AK049536|754-S	AK049536		ri|C430020H24|PX00079G07|AK049536|754
Pkn1	43.9	24.4	0.995	0.9881	-17.2972	scl0320795.3_2-S	NM_177262.3	DBK;F730027O18Rik;PAK1;Pkn;PRK1;Prkcl1;Stk3	scl0320795.3_2
1600029O10Rik	103.4	70.3	0.9994	0.9988	-17.2805	ri|1600029O10|ZX00050K04|AK005563|581-S	AK005563		ri|1600029O10|ZX00050K04|AK005563|581
Dctn1	230.3	167.9	1	1	-17.2662	scl29843.31.1_16-S	NM_007835	Glued;p150	scl29843.31.1_16
AW228700	198.9	150.6	1	1	-17.2454	scl0100951.9_45-S			scl0100951.9_45
4631426J05Rik	64	42.4	0.9963	0.9956	-17.2348	scl30585.9_24-S	NM_029935	BRAG;mKIAA0598	scl30585.9_24
Sntb2	59.8	39.3	0.9963	0.995	-17.2325	ri|A430092J05|PX00138P22|AK040413|1157-S	AK040413	Snt2	ri|A430092J05|PX00138P22|AK040413|1157
Man2b2	62.6	40.2	0.9963	0.995	-17.2276	scl26675.19.1_6-S	NM_008550.1		scl26675.19.1_6
Rab11fip4	165.1	105.9	1	0.9994	-17.1942	scl41183.17_270-S	NM_175543		scl41183.17_270
Birc1cl	81.2	56.8	0.9988	0.9969	-17.1828	scl0079199.1_231-S			scl0079199.1_231
Ccrk	174.4	109	1	0.9994	-17.1665	scl0105278.8_30-S	NM_053180.2		scl0105278.8_30
Aldh5a1	163.8	122.9	1	1	-17.1499	scl44975.2_430-S	NM_172532		scl44975.2_430
Tgfbr3	724.1	460.7	1	1	-17.1465	scl021814.1_6-S	NM_011578	betaglycan;TBRIII	scl021814.1_6
Hist1h4c	36.3	10.1	0.9919	0.9326	-17.0981	scl00319155.1_8-S	NM_178208.1		scl00319155.1_8
A630006E02Rik	1094.4	736.3	1	1	-17.081	ri|A630006E02|PX00144K17|AK041380|552-S	AK041380		ri|A630006E02|PX00144K17|AK041380|552
3110045G13Rik	41.4	24.1	0.9944	0.9881	-17.0703	scl21992.22_340-S	NM_028460.1	Megf12	scl21992.22_340
Nfat5	182.8	138.2	1	1	-17.0233	scl0054446.1_138-S	NM_133957.2	CAG-8;CAG80;mKIAA0827;NFATL1;nfatz;TonEBP	scl0054446.1_138
Rnf31	152.3	109.5	0.9994	0.9994	-17.0094	scl0268749.20_8-S	NM_194346.2	Flj10111;Paul	scl0268749.20_8
4833426J09Rik	129.5	95.8	0.9994	0.9994	-16.9983	scl33438.2.1_25-S			scl33438.2.1_25
LOC383099	9677.1	7486.2	1	1	-16.9675	GI_38079853-S	XM_356873.1		GI_38079853
LOC381219	104.7	76	0.9994	0.9994	-16.9471	GI_38085058-S	XM_355157.1		GI_38085058
1810057P16Rik	20.2	4	0.9782	0.7779	-16.9322	scl39291.6_426-S	XM_126676.3		scl39291.6_426
Slc17a5	54.4	33.8	0.9963	0.9931	-16.9082	scl35569.12_0-S	NM_172773.1	4631416G20Rik;4732491M05;AST;ISSD;NSD;SD;SIALIN;SIASD;SLD	scl35569.12_0
Itpr3	320.5	213.2	1	1	-16.9065	scl016440.6_35-S	NM_080553.1	Ip3r3;Itpr-3	scl016440.6_35
Hist2h2ab	91.3	53.6	0.9994	0.9969	-16.8963	GI_37059773-S	NM_178213.2	H2a-613a	GI_37059773
Ap1g2	46.4	28.4	0.995	0.99	-16.8926	scl45545.18.6_5-S	NM_007455.1	Adtg2;G2ad	scl45545.18.6_5
Trappc5	36.1	15.6	0.9919	0.9719	-16.8718	scl34125.2_74-S	NM_025701.2	4021401A16Rik;TRS31	scl34125.2_74
Asxl2	388.8	301.3	1	1	-16.85	scl43443.14_407-S	NM_172421		scl43443.14_407
Pkig	78.4	49.8	0.9981	0.9956	-16.8334	scl018769.1_15-S	NM_011106.1	PKIgamma	scl018769.1_15
C230096B03Rik	42.7	21.7	0.9944	0.9844	-16.8	ri|C230096B03|PX00177K12|AK049059|2350-S	AK049059		ri|C230096B03|PX00177K12|AK049059|2350
Rora	93.9	59.5	0.9994	0.9969	-16.7896	scl0019883.1_304-S	NM_013646.1	Nr1f1;ROR1;ROR2;ROR3;sg;staggerer	scl0019883.1_304
Trp53	34.8	18.7	0.9906	0.9807	-16.7859	ri|D030074L07|PX00182E23|AK083750|3276-S	AK083750	p53	ri|D030074L07|PX00182E23|AK083750|3276
2210413P12Rik	187.8	105.5	1	0.9994	-16.7708	scl17488.7_66-S	NM_145977.1	MGC32471;Prostein	scl17488.7_66
D630014A15Rik	409.7	300.3	1	1	-16.7431	scl35163.2.1_51-S			scl35163.2.1_51
A130087I02Rik	142	98.3	0.9994	0.9994	-16.7295	ri|A130087I02|PX00125P14|AK038223|1001-S	AK038223		ri|A130087I02|PX00125P14|AK038223|1001
Abca2	44	26.5	0.995	0.99	-16.7165	scl21177.47.1_118-S	NM_007379.1	Abc2;D2H0S1474E;mKIAA1062	scl21177.47.1_118
LOC381205	99.7	72.2	0.9994	0.9994	-16.711	GI_38084830-S	XM_358525.1		GI_38084830
Itpkb	293.5	209	1	1	-16.7064	scl14296.1.1_54-S	XM_205854		scl14296.1.1_54
Srr	635.4	486	1	1	-16.6655	ri|A830036H21|PX00155G21|AK043819|1165-S	AK043819	Srs	ri|A830036H21|PX00155G21|AK043819|1165
Herpud1	872.3	602	1	1	-16.6551	scl33485.7_10-S	NM_022331.1	Herp;SUP	scl33485.7_10
Pald	139.7	77.4	0.9994	0.9994	-16.6142	scl37920.20_247-S	NM_013753.1	mKIAA1274;MMPAL	scl37920.20_247
F830028O17Rik	57.2	37.6	0.9963	0.9944	-16.5968	scl0320071.1_47-S			scl0320071.1_47
5330403J18Rik	66.6	42.7	0.9975	0.9956	-16.5936	ri|5330403J18|PX00053E09|AK030367|2647-S	AK030367		ri|5330403J18|PX00053E09|AK030367|2647
Prdx2	215.2	36	1	0.9944	-16.5834	scl33566.6_143-S	NM_011563.2	Band-8;NkefB;PRP;Tdpx1;TDX1;Torin;TPx;TPx-B;TR;TSA	scl33566.6_143
	43.4	20.2	0.995	0.9832	-16.5575	scl00065.1_3086-S	AK081590.1		scl00065.1_3086
Stab2	1403.3	984.5	1	1	-16.5519	scl37657.36.1_139-S	NM_138673.1	FEEL-2;FELL;STAB-2	scl37657.36.1_139
Zfp385	35.6	19.5	0.9913	0.9819	-16.5199	scl46659.10_50-S	NM_013866.1	Hzf	scl46659.10_50
E430016L07Rik	33.3	11.7	0.9906	0.9439	-16.5175	scl53045.1.1_237-S			scl53045.1.1_237
Snrp70	36	18.8	0.9913	0.9807	-16.5117	ri|2700022N21|ZX00063I09|AK012272|2170-S	AK012272	2700022N21Rik;3200002N22Rik;70kDa;Rnulp70;SNRNP70;Srnp70;U1-70	ri|2700022N21|ZX00063I09|AK012272|2170
4933432P15Rik	24.4	3.9	0.9857	0.7729	-16.4273	scl0071302.1_50-S	NM_175164.2	mKIAA0621	scl0071302.1_50
AU022870	443.5	346	1	1	-16.4179	scl25797.15.1_2-S	NM_177682.3	MGC56855	scl25797.15.1_2
A430106D13Rik	302.4	234.4	1	1	-16.332	ri|A430106D13|PX00064N18|AK040551|2271-S	AK040551		ri|A430106D13|PX00064N18|AK040551|2271
Igf2	576.4	286.2	1	1	-16.3086	scl30469.7_1-S	NM_010514.1	Igf-2;Igf-II;M6pr;Mpr;Peg2	scl30469.7_1
Yap1	124.6	70.7	0.9994	0.9988	-16.2625	scl36257.10_16-S	NM_009534.1		scl36257.10_16
Rapgef5	64.8	42.6	0.9969	0.9956	-16.2328	scl42692.15_77-S	NM_175930.2	4932413M22;D030051B22Rik;GFR;mKIAA0277;mmr-gef;Mrgef	scl42692.15_77
Sbf1	33.6	18	0.9906	0.98	-16.1989	scl077980.1_119-S	XM_358316.1		scl077980.1_119
0610030P10Rik	75.3	37.7	0.9975	0.9944	-16.1773	ri|0610030P10|R000004M19|AK002715|815-S	AK002715		ri|0610030P10|R000004M19|AK002715|815
BC023239	214.5	164.8	1	1	-16.1706	GI_38075463-S	XM_110411.4		GI_38075463
E130113K22Rik	86.7	56.6	0.9988	0.9969	-16.1364	scl00239510.1_118-S	XM_484476		scl00239510.1_118
Ctdspl	141.6	97.8	0.9994	0.9994	-16.081	scl36356.8_626-S	NM_133710.1	2810418J22Rik;HYA22;SCP3	scl36356.8_626
Rfx1	20.3	6.5	0.9788	0.859	-16.0744	scl33595.20_172-S	NM_009055.2		scl33595.20_172
ARP2	93.5	64.4	0.9994	0.9975	-16.0486	ri|6820402C04|PX00023B16|AK033014|2090-S	AK033014		ri|6820402C04|PX00023B16|AK033014|2090
Btbd2	67.2	45.5	0.9975	0.9956	-16.0468	scl0208198.1_7-S	XM_354550.1		scl0208198.1_7
D030005B14Rik	29.8	14.8	0.9894	0.9682	-16.0265	ri|D030005B14|PX00179A16|AK050695|2035-S	AK050695		ri|D030005B14|PX00179A16|AK050695|2035
	65.3	33	0.9969	0.9925	-16.0259	scl000548.1_6-S	AK051288.1		scl000548.1_6
4632409L19Rik	114.3	75.7	0.9994	0.9994	-16.0167	scl068142.2_67-S	XM_355376.1		scl068142.2_67
Mmp23	292.7	197.7	1	1	-16.0009	scl23434.8.1_51-S	NM_011985.1	CA-MMP	scl23434.8.1_51
BC022765	11.6	-1.2	0.937	0.4891	-15.9916	scl00217138.2_80-S	NM_146026.1	E230006A12Rik;MGC37495	scl00217138.2_80
Abcg1	72.8	49	0.9975	0.9956	-15.9883	scl50881.16_363-S	NM_009593	Abc8;White	scl50881.16_363
Rapgef5	31.7	16.5	0.9906	0.9757	-15.9717	scl00217944.1_86-S	NM_175930.2	4932413M22;D030051B22Rik;GFR;mKIAA0277;mmr-gef;Mrgef	scl00217944.1_86
LOC382162	37.3	14	0.9931	0.9576	-15.9679	GI_38093810-S	XM_356262.1		GI_38093810
Ndrg1	91.1	65.9	0.9994	0.9981	-15.9668	scl47123.18_98-S	NM_010884.1		scl47123.18_98
Gpnmb	63.9	21.2	0.9963	0.9844	-15.9487	scl30070.11.1_23-S	NM_053110	Dchil;ipd	scl30070.11.1_23
2310011G17Rik	171.1	130.5	1	1	-15.9288	scl069604.4_12-S			scl069604.4_12
Calml4	54.8	36.1	0.9963	0.9938	-15.9108	scl36843.5.19_46-S	NM_138304.1	2010002G05Rik	scl36843.5.19_46
Bcl9l	275.3	156.1	1	1	-15.8818	scl37031.1_4-S	NM_030256.1	DLNB11;MGC7014	scl37031.1_4
Tagln	31.1	16	0.9906	0.9738	-15.8755	scl35919.5_337-S	NM_011526.2	Sm22a	scl35919.5_337
4930402H24Rik	144.5	109.2	0.9994	0.9994	-15.8604	scl00228602.2_5-S	NM_029432.1	2810487F15Rik	scl00228602.2_5
C230037E05Rik	24.6	10	0.9857	0.9314	-15.8598	scl30422.1.1_0-S			scl30422.1.1_0
E230026N22Rik	52.7	29.7	0.9963	0.9906	-15.8229	scl00317757.1_135-S	NM_175035.3	D630024P16	scl00317757.1_135
Ugt1a2	91.7	66.6	0.9994	0.9981	-15.8188	scl00394433.1_10-S	NM_013701.1		scl00394433.1_10
Mcph1	30.3	12.6	0.9894	0.9551	-15.7795	scl0244329.11_45-S	NM_173189.2		scl0244329.11_45
Pik3r2	101.2	64.2	0.9994	0.9975	-15.7575	scl34692.17.1_21-S	NM_008841.1		scl34692.17.1_21
6030446N20Rik	30.3	15.5	0.9894	0.9719	-15.7262	ri|6030446N20|PX00057O15|AK031517|2654-S	AK031517		ri|6030446N20|PX00057O15|AK031517|2654
Dock2	200.4	116.7	1	0.9994	-15.7237	ri|F630047G04|PL00015K15|AK089228|3728-S	AK089228	CED-5;Hch;MBC	ri|F630047G04|PL00015K15|AK089228|3728
A530025E09Rik	151.8	115.3	0.9994	0.9994	-15.7032	ri|A530025E09|PX00140I18|AK040788|2110-S	AK040788		ri|A530025E09|PX00140I18|AK040788|2110
6330407A03Rik	33.5	12.6	0.9906	0.9532	-15.6968	scl25715.1.1_94-S			scl25715.1.1_94
D230007K08Rik	143.8	87.1	0.9994	0.9994	-15.6868	GI_31342149-S	NM_175547.2		GI_31342149
Pla1a	27	3.5	0.9888	0.7667	-15.6798	scl0001887.1_26-S	NM_134102	Ps-pla1;Pspla1	scl0001887.1_26
Anxa7	55.5	36.8	0.9963	0.9944	-15.6759	ri|A630042F09|PX00145J22|AK041855|990-S	AK041855	Anx7;synexin	ri|A630042F09|PX00145J22|AK041855|990
Il11ra2	174.7	133.8	1	1	-15.657	scl0016158.2_239-S	NM_010550	Etl-2;Etl2;Il11ra-ps1	scl0016158.2_239
0610009M14Rik	355	255.3	1	1	-15.6551	scl27096.8.1_1-S	NM_023910.4	Thg-1pit;Tilz2	scl27096.8.1_1
Dlg7	28.5	5.8	0.9894	0.8409	-15.653	scl45647.18.1_84-S	NM_144553.1	Hurp;mKIAA0008	scl45647.18.1_84
6720411N02Rik	100.4	73.6	0.9994	0.9994	-15.6362	scl0077728.1_328-S			scl0077728.1_328
Greb1	17.2	-2.4	0.9713	0.3743	-15.6342	scl00268527.2_292-S	NM_015764.1	5730583K22Rik;9130004E13	scl00268527.2_292
6430590A07Rik	54.4	35.6	0.9963	0.9938	-15.6293	ri|6430590A07|PX00648P14|AK078307|1035-S	AK078307		ri|6430590A07|PX00648P14|AK078307|1035
Igk-V1	11330.3	5463.1	1	1	-15.5898	IGKV1-110_D00080$M15566_Ig_kappa_variable_1-110_11-S	XM_355776.1		IGKV1-110_D00080$M15566_Ig_kappa_variable_1-110_11
Sulf2	184.5	134.8	1	1	-15.5843	scl072043.2_38-S	XM_358343.1		scl072043.2_38
Drpla	54.1	24.7	0.9963	0.9881	-15.5714	scl013498.1_138-S	NM_007881.3	Atr1;atrophin-1	scl013498.1_138
1700019H03Rik	145.4	109.9	0.9994	0.9994	-15.5712	scl071857.8_116-S			scl071857.8_116
Tp53i11	589.9	421.1	1	1	-15.5595	scl0277414.7_122-S	XM_203859		scl0277414.7_122
Tek	43.9	26.4	0.995	0.99	-15.5179	scl25278.23_305-S	NM_013690.1	Cd202b;Hyk;Tie2	scl25278.23_305
D030019N20Rik	50.3	31.8	0.9963	0.9919	-15.4195	ri|D030019N20|PX00179B01|AK050786|1930-S	AK050786		ri|D030019N20|PX00179B01|AK050786|1930
E330018D03Rik	320.8	239.5	1	1	-15.4163	GI_33239384-S	NM_177133.1		GI_33239384
A830091E24Rik	91	60.8	0.9994	0.9975	-15.4008	ri|A830091E24|PX00156O10|AK044111|3018-S	AK044111		ri|A830091E24|PX00156O10|AK044111|3018
Slp	555.9	270.2	1	1	-15.3869	scl0020567.1_162-S	NM_011413		scl0020567.1_162
2610319H10Rik	176.9	116.4	1	0.9994	-15.324	scl35097.1.1_70-S			scl35097.1.1_70
Ndrl	223.6	155.2	1	1	-15.311	scl017990.3_27-S	NM_008681	Tdd5	scl017990.3_27
E030002F19Rik	110.7	80.3	0.9994	0.9994	-15.3076	ri|E030002F19|PX00204O16|AK086807|3246-S	AK086807		ri|E030002F19|PX00204O16|AK086807|3246
Bmf	39.3	19.1	0.9944	0.9807	-15.2641	scl18819.7_87-S	NM_138313		scl18819.7_87
C530043K16Rik	42.9	25.4	0.995	0.99	-15.247	scl26541.1.1_25-S	NM_177241.2		scl26541.1.1_25
4930453J04Rik	114.1	64.7	0.9994	0.9981	-15.2392	scl50414.1.1_103-S			scl50414.1.1_103
Xdh	186.8	116.5	1	0.9994	-15.2288	scl49626.40.1_3-S	NM_011723	Xor;Xox-1;Xox1	scl49626.40.1_3
Kns2	498	394	1	1	-15.2017	scl42739.19.1_0-S	NM_008450	60/70kDa;Klc1	scl42739.19.1_0
4932416N17Rik	56.6	38.1	0.9963	0.9944	-15.1998	scl49438.28_389-S	XM_359229		scl49438.28_389
Irak1	303	237.5	1	1	-15.1981	scl54144.14_12-S	NM_008363	Il1rak;IRAK;IRAK-1;mPLK;Plpk	scl54144.14_12
Stk10	707.8	553.5	1	1	-15.1839	scl020868.20_22-S	NM_009288.1	Lok	scl020868.20_22
Map4k2	186.9	136.3	1	1	-15.1797	scl0026412.2_155-S	NM_009006.1	BL44;GCK;Rab8ip	scl0026412.2_155
Catns	55.6	36.6	0.9963	0.9938	-15.1785	scl0012388.2_252-S	NM_007615.1	Ctnnd;CTNND1;mKIAA0384;P120	scl0012388.2_252
Ly9	40.9	22	0.9944	0.9863	-15.17	ri|A430085E05|PX00138B07|AK040306|1584-S	AK040306	CD229;Lgp100;Ly-9;SLAMF3;T100	ri|A430085E05|PX00138B07|AK040306|1584
Prg2	1794.6	1304.3	1	1	-15.1694	scl20686.6.1_14-S	NM_008920.2	MBP;mMBP;mMBP-1	scl20686.6.1_14
Chd9	20.4	6.7	0.9794	0.8715	-15.1644	scl077692.4_12-S	XM_284439		scl077692.4_12
LOC214249	108.4	80.9	0.9994	0.9994	-15.1184	GI_38080316-S	XM_135486.3		GI_38080316
Mertk	678.2	355.8	1	1	-15.115	scl0017289.2_279-S	NM_008587.1	Eyk;Mer;Nyk	scl0017289.2_279
AI194308	62.5	40.4	0.9963	0.995	-15.1013	scl0101497.2_2-S	NM_138752.1	Clg;Cslg	scl0101497.2_2
D930033H10Rik	132.8	100.8	0.9994	0.9994	-15.0892	scl52703.1_639-S			scl52703.1_639
Timp2	1316	996.5	1	1	-15.0803	scl021858.1_100-S	NM_011594.2	D11Bwg1104e;Timp-2	scl021858.1_100
1110030E23Rik	61.3	17.1	0.9963	0.9726	-15.0726	scl30677.2_0-S			scl30677.2_0
LOC331187	49.3	32	0.9963	0.9919	-15.0718	GI_28492355-S	XM_284603.1		GI_28492355
1200008N06Rik	117.6	80.7	0.9994	0.9994	-15.0704	scl37767.8_640-S	XM_109598.1		scl37767.8_640
5730427M17Rik	222.2	173.1	1	1	-15.0573	scl098814.1_180-S	NM_175297.2	AA589417	scl098814.1_180
Sipa1l2	73.9	48.3	0.9975	0.9956	-15.0243	scl0244668.1_1-S	XM_146572.4		scl0244668.1_1
Mgat1	99.1	72.8	0.9994	0.9994	-14.9779	scl017308.2_55-S	NM_010794.2	Mgat-1	scl017308.2_55
Ptprb	117.9	74.3	0.9994	0.9994	-14.9764	scl38416.13.1_1-S	NM_029928.1	3230402H02Rik;Ptpz;RPTPB;VE-PTP	scl38416.13.1_1
Klra22	19.5	1.9	0.9769	0.6887	-14.9544	scl0093969.1_46-S	NM_053152.1	Ly49v	scl0093969.1_46
5033430I15Rik	66.1	40.2	0.9969	0.995	-14.9543	scl44824.2.224_179-S	XM_127301.2		scl44824.2.224_179
6430407L02Rik	157.8	121.1	1	1	-14.926	ri|6430407L02|PX00102D09|AK032179|1883-S	AK032179		ri|6430407L02|PX00102D09|AK032179|1883
Meis1	29.4	10.5	0.9894	0.9314	-14.9126	ri|6720477P20|PX00060C14|AK032947|2638-S	AK032947	C530044H18Rik;Evi8	ri|6720477P20|PX00060C14|AK032947|2638
Kremen	81.8	55.5	0.9988	0.9969	-14.8781	scl40569.11_79-S	NM_032396		scl40569.11_79
Nid1	236	179.4	1	1	-14.8488	scl45062.20_217-S	NM_010917.1	A630025O17;entactin;entactin-1;Nid;nidogen-1	scl45062.20_217
Pip5k1b	104.5	76.2	0.9994	0.9994	-14.8058	scl21850.17_155-S	NM_008847	Pipk5b	scl21850.17_155
	16.1	1.4	0.9638	0.6488	-14.7858	scl0002194.1_2265-S	AK041729.1		scl0002194.1_2265
4833414E09Rik	84.9	54.9	0.9988	0.9969	-14.7689	scl15977.1.2114_8-S	NM_027845.1		scl15977.1.2114_8
Gcg	8.1	-5.4	0.8946	0.1472	-14.7617	scl19223.5.1_16-S	NM_008100.2	GLP-1	scl19223.5.1_16
1300018L09Rik	94.6	58.7	0.9994	0.9969	-14.7615	scl0071755.2_316-S	NM_027903.1		scl0071755.2_316
LOC382895	115.1	86.7	0.9994	0.9994	-14.732	GI_38076431-S	XM_356739.1		GI_38076431
Fcer2a	103.2	61.2	0.9994	0.9975	-14.7202	scl014128.1_25-S	NM_013517.1	CD23;Fce2;Ly-42	scl014128.1_25
AW536289	195.5	137.7	1	1	-14.7141	scl40084.1.1_6-S			scl40084.1.1_6
Nbl1	22.5	9.2	0.9832	0.9189	-14.7123	scl23625.5_278-S	NM_008675	D4H1S1733E;DAN;Dana;NO3	scl23625.5_278
Diap2	71.8	48.1	0.9975	0.9956	-14.7123	scl54650.12.1_2-S	NM_017398	DIA3;E430022I22;E430022I22Rik	scl54650.12.1_2
2700017A04Rik	22.9	4.9	0.9838	0.8066	-14.7026	ri|2700017A04|ZX00063E21|AK012253|1241-S	AK012253		ri|2700017A04|ZX00063E21|AK012253|1241
E330039G21Rik	20.8	4.3	0.9794	0.8047	-14.6941	scl40721.18.1_28-S	XM_203357		scl40721.18.1_28
Ubc	3357.6	2525.6	0.9997	0.9997	-14.6831	GI_21070949-S	NM_019639.2	2700054O04Rik;AI194771;TI-225	GI_21070949
Ptk2b	121.2	87.3	0.9994	0.9994	-14.6815	scl45401.31_10-S	NM_172498.1	A6;CADTK;CAK[B];CAKB;CAKbeta;E430023O05;E430023O05Rik;FAK2;PKB;PTK;PYK2;Raftk	scl45401.31_10
LOC384258	52.6	35.1	0.9963	0.9938	-14.6712	GI_38081772-S	XM_357528.1		GI_38081772
Eng	279	219.7	1	1	-14.6597	scl0013805.2_54-S	NM_007932.1	CD105	scl0013805.2_54
Centa2	301.5	163.9	1	1	-14.6426	scl41178.11.1_2-S	NM_172133.1		scl41178.11.1_2
1110046J11Rik	1175.7	869.2	1	1	-14.6403	scl1329.1.1_99-S			scl1329.1.1_99
Pxn	207.3	113.8	1	0.9994	-14.6357	scl27358.15_174-S	NM_011223		scl27358.15_174
2310036D04Rik	163.7	104.3	1	0.9994	-14.6351	scl069598.1_26-S	XM_488563		scl069598.1_26
Trpm7	40.7	23.9	0.9944	0.9881	-14.615	ri|2310022G15|ZX00081P21|AK009470|1004-S	AK009470	2310022G15Rik;4833414K03Rik;5033407O22Rik;CHAK;CHAK1;Ltpr7;Ltrpc7;TRP-PLIK	ri|2310022G15|ZX00081P21|AK009470|1004
Gch1	127.8	95.3	0.9994	0.9994	-14.6126	scl0014528.1_45-S	NM_008102.2		scl0014528.1_45
A230057M07Rik	760.6	473.2	1	1	-14.6071	ri|A230057M07|PX00128B17|AK038731|3080-S	AK038731		ri|A230057M07|PX00128B17|AK038731|3080
Ctdsp2	477.8	354.6	1	1	-14.6045	scl052468.3_53-S	NM_146012.1	D10Ertd73e;MGC38258;OS-4;OS4;SCP2	scl052468.3_53
Cmya4	21.5	5.7	0.9825	0.8422	-14.5888	scl41150.22.1_20-S	NM_178680.2	D230041A13Rik;Unc45	scl41150.22.1_20
2410066E13Rik	39.2	20.6	0.9938	0.9844	-14.587	scl30015.3_69-S	NM_026629		scl30015.3_69
	67.1	26.9	0.9975	0.99	-14.5777	IGKV1-88_AJ231206_Ig_kappa_variable_1-88_289-S			IGKV1-88_AJ231206_Ig_kappa_variable_1-88_289
Myh11	152.5	70.7	0.9994	0.9988	-14.5698	scl48733.40.1_84-S	NM_013607.1	smMHC	scl48733.40.1_84
1500041O16Rik	116.7	84.9	0.9994	0.9994	-14.5581	scl37697.2.1_253-S			scl37697.2.1_253
Ssh1	49.9	33	0.9963	0.9925	-14.5182	scl0100997.1_86-S	NM_198109		scl0100997.1_86
LOC382612	52.3	35	0.9963	0.9938	-14.4951	GI_38050550-S	XM_356592.1		GI_38050550
Ski	168.7	118.5	1	0.9994	-14.4883	scl23441.8_64-S	NM_011385	2310012I02Rik;2610001A11Rik;BC004088;MGC8300	scl23441.8_64
Slc9a3r2	128.9	72.9	0.9994	0.9994	-14.4882	scl0001664.1_192-S	NM_023055	0610011L07Rik;1200011K07Rik;2010007A20Rik;E3karp;NHERF-2;Octs2;Sip-1;Tka-1	scl0001664.1_192
7030401E22Rik	25.1	10.9	0.9863	0.9351	-14.4578	ri|7030401E22|PX00312M17|AK078559|2273-S	AK078559		ri|7030401E22|PX00312M17|AK078559|2273
9430048B09Rik	73.3	52.7	0.9975	0.9963	-14.4253	ri|9430048B09|PX00109L21|AK034852|2710-S	AK034852		ri|9430048B09|PX00109L21|AK034852|2710
Ngfa	502.6	189.5	1	1	-14.4164	scl018050.1_7-S	NM_010915.1	mGk-4	scl018050.1_7
Irf5	562.3	387.9	1	1	-14.4069	scl30286.11_185-S	NM_012057.1	mirf5	scl30286.11_185
Nr2f6	195.5	146.6	1	1	-14.3978	scl013864.1_5-S	NM_010150	COUP-TF3;EAR2;Erbal2	scl013864.1_5
Zfp90	158.1	120.9	1	0.9994	-14.3863	scl022751.4_4-S	NM_011764.2	6430515L01Rik;KRAB17;mKIAA1954;NK10;Zfp64;Zfp83	scl022751.4_4
2810449M09Rik	38.9	22.2	0.9938	0.9857	-14.3563	scl0078397.1_35-S			scl0078397.1_35
AI597013	46.4	-2.4	0.995	0.3743	-14.3518	scl24255.28.1_66-S			scl24255.28.1_66
Eef2	4670.7	3763.7	1	1	-14.337	scl013629.14_1-S	NM_007907.1	Ef-2	scl013629.14_1
9930104M19Rik	75.6	51.4	0.9975	0.9963	-14.3244	scl12255.1.1_147-S			scl12255.1.1_147
A830007P12Rik	477.9	344.7	1	1	-14.3207	GI_31981883-S	NM_146115.2	MGC7940	GI_31981883
B430201G11Rik	261.1	203.2	1	1	-14.3171	scl00243819.2_7-S	NM_172894.2	2010309P17Rik;B430201G11;D030074N20Rik;MGC62441;mKIAA1115	scl00243819.2_7
LOC213684	375.9	213.7	1	1	-14.313	IGKV4-79_AJ231214_Ig_kappa_variable_4-79_9-S	XM_135590.2		IGKV4-79_AJ231214_Ig_kappa_variable_4-79_9
2310046M24Rik	237.5	186.9	1	1	-14.3076	scl53094.2_453-S			scl53094.2_453
Fgd2	1127.7	749	1	1	-14.3046	scl50897.17.1_8-S	NM_013710.1	ZFYVE4	scl50897.17.1_8
2009-09-01	30	16	0.9894	0.9738	-14.2981	scl40689.20_176-S	NM_017380.1	Msf;MSF1;PNUTL4;Sint1	scl40689.20_176
0610039P13Rik	994.1	646.7	1	1	-14.2952	scl0074096.2_52-S	NM_028752.1	AI450555	scl0074096.2_52
2310014F06Rik	22.4	8.2	0.9832	0.9033	-14.29	scl069625.1_234-S	XM_489201		scl069625.1_234
Lzf	391.8	258.5	1	1	-14.2745	scl066049.1_83-S	NM_133185	0610011C19Rik	scl066049.1_83
LOC243428	1183.5	192.8	1	1	-14.2394	IGKV14-126_AJ231238_Ig_kappa_variable_14-126_270-S	XM_144778.1		IGKV14-126_AJ231238_Ig_kappa_variable_14-126_270
Ppargc1b	135.7	91.4	0.9994	0.9994	-14.2377	scl0170826.1_122-S	NM_133249	4631412G21Rik;Perc	scl0170826.1_122
D5Wsu46e	514.5	411.3	1	1	-14.2305	scl25868.6.1_19-S	NM_144913.2	MGC28888;MGC30590	scl25868.6.1_19
Klk27	274.7	109.3	1	0.9994	-14.2098	scl0016619.1_79-S	NM_020268.1	Gk27;mGK-27	scl0016619.1_79
Dact1	145.8	93.8	0.9994	0.9994	-14.1717	scl43128.4_203-S	NM_021532	4921528D17Rik;DAPPER;DAPPER1;FRODO;HDPR1;MTNG3;THYEX3	scl43128.4_203
Igfbp4	955.9	582.3	1	1	-14.1635	scl40921.6_29-S	NM_010517.2	IGFBP-4	scl40921.6_29
Kif13b	47.5	31.1	0.9963	0.9913	-14.1614	scl46178.2_476-S	XM_283218		scl46178.2_476
C230071H18Rik	327.1	215.1	1	1	-14.1368	scl0399569.1_107-S	NM_207265.1		scl0399569.1_107
Olfr1006	124.2	94.9	0.9994	0.9994	-14.123	scl4354.1.1_53-S	NM_146570.1	MOR213-4	scl4354.1.1_53
6030439D06Rik	184.8	94.5	1	0.9994	-14.1004	scl34287.1.1_267-S			scl34287.1.1_267
Cpeb1	154	117.4	0.9994	0.9994	-14.0999	scl012877.1_54-S	NM_007755.1	Cpeb;mCPEB	scl012877.1_54
9130404D08Rik	380.5	303.4	1	1	-14.0911	scl074549.2_261-S	NM_028993.2		scl074549.2_261
Gcn5l2	252.1	199.3	1	1	-14.0702	scl39553.16.1_62-S	NM_020004	1110051E14Rik	scl39553.16.1_62
Adpn	31.9	11.7	0.9906	0.9457	-14.0663	scl47673.9_482-S	NM_054088		scl47673.9_482
Scoc	63.8	11.1	0.9969	0.9439	-14.0569	scl056367.1_256-S	XM_134455.1	0610011C06Rik;2810002J11Rik;AA415030	scl056367.1_256
Cyp26b1	87.3	45.7	0.9994	0.9956	-14.0451	scl28780.8_93-S	NM_175475.2	CP26;P450RAI-2	scl28780.8_93
B630019A10Rik	51	34.2	0.9963	0.9931	-14.0431	ri|B630019A10|PX00072K02|AK046764|2407-S	AK046764		ri|B630019A10|PX00072K02|AK046764|2407
Echs1	88.3	65.4	0.9994	0.9981	-14.0249	ri|D930049N01|PX00203F08|AK086762|4090-S	AK086762		ri|D930049N01|PX00203F08|AK086762|4090
	1252	505.6	1	1	-14.0145	IGKV6-20_Y15981_Ig_kappa_variable_6-20_12-S			IGKV6-20_Y15981_Ig_kappa_variable_6-20_12
A330040H08Rik	76	46.6	0.9975	0.9956	-14.0001	ri|A330040H08|PX00131M06|AK039405|726-S	AK039405		ri|A330040H08|PX00131M06|AK039405|726
	85.6	55.1	0.9988	0.9969	-13.9871	scl000010.1_362_REVCOMP-S			scl000010.1_362_REVCOMP
Klk27	157.2	62.4	1	0.9975	-13.9814	scl016619.3_29-S	NM_020268	Gk27;mGK-27	scl016619.3_29
Klre1	68.3	41.6	0.9975	0.9956	-13.9594	scl29461.5.2_30-S	NM_153590.2	Klre-1	scl29461.5.2_30
Rbms3	74.5	48	0.9975	0.9956	-13.9575	scl35242.18_241-S	NM_178660.2		scl35242.18_241
4733401I05Rik	327.3	258.4	1	1	-13.9542	scl0070848.1_225-S			scl0070848.1_225
5830445O15Rik	129.1	82.5	0.9994	0.9994	-13.949	scl076051.5_32-S	XM_485053		scl076051.5_32
Snx25	51.7	34.7	0.9963	0.9938	-13.9412	scl0102141.2_29-S	XM_134171		scl0102141.2_29
BC061259	96.6	65.1	0.9994	0.9975	-13.9245	scl32018.3_67-S	NM_198424.1		scl32018.3_67
Ryr3	30.5	12.7	0.9894	0.9526	-13.9152	scl18867.16.46_15-S	XM_130497.2		scl18867.16.46_15
2310075E07Rik	57.7	31.2	0.9963	0.9913	-13.8596	scl069669.2_64-S			scl069669.2_64
Trrp7	91.6	56.5	0.9994	0.9969	-13.8545	ri|9830168K16|PX00119C18|AK036731|3991-S	AK036731		ri|9830168K16|PX00119C18|AK036731|3991
8430408J09Rik	53.6	31.9	0.9963	0.9913	-13.8507	scl27430.1.1_160-S			scl27430.1.1_160
LOC212434	81.8	60.2	0.9988	0.9969	-13.8497	GI_38076495-S	XM_143235.3		GI_38076495
5330403D14Rik	188.1	139.1	1	1	-13.8247	scl16838.2_356-S			scl16838.2_356
Cic	120.8	85.6	0.9994	0.9994	-13.815	scl32936.22_387-S	NM_027882.2	1200010B10Rik;mKIAA0306	scl32936.22_387
BC042423	478.5	383.9	1	1	-13.8102	scl54289.1.1_18-S			scl54289.1.1_18
LOC381924	1350.1	1077.7	1	1	-13.8016	GI_38087442-S	XM_355945.1		GI_38087442
2810468K05Rik	285.7	215.5	1	1	-13.7722	scl39900.2_456-S	XM_484053	AU020252;D130018F14Rik;MGC29021	scl39900.2_456
Rtn4rl1	30	14.8	0.9894	0.9663	-13.7651	scl41270.2_525-S	NM_177708.3	Ngr3;Ngrh2;Ngrl2	scl41270.2_525
Bat8	284.8	226.7	1	1	-13.7648	scl50803.29.1_3-S	NM_147151.1	D17Ertd710e;G9a;NG36	scl50803.29.1_3
Klk6	58.9	15.8	0.9963	0.9738	-13.7621	GI_32129292-S	NM_010639.5	0610007D04Rik;Kal;Klk1;mGk-6	GI_32129292
Star	45.2	25.3	0.995	0.9888	-13.7542	scl0020845.1_153-S	NM_011485.3	D8Ertd419e	scl0020845.1_153
Habp4	38.5	23.7	0.9938	0.9881	-13.753	scl056541.13_2-S	NM_019986	4933413D03Rik;4933428J01Rik	scl056541.13_2
4832404P21Rik	130.7	83.4	0.9994	0.9994	-13.7329	ri|4832404P21|PX00313G12|AK029263|2802-S	AK029263		ri|4832404P21|PX00313G12|AK029263|2802
1500010G04Rik	80.2	59.1	0.9988	0.9969	-13.7188	scl0068965.1_205-S	NM_173366.1		scl0068965.1_205
Ptov1	232.5	175	1	1	-13.6895	scl084113.2_12-S	NM_133949.1	1110030G05Rik	scl084113.2_12
2410131K14Rik	40	22.7	0.9944	0.9869	-13.6833	scl27310.5_504-S	XM_485677		scl27310.5_504
Nfib	31.5	14.6	0.9906	0.9657	-13.6806	ri|E530004O17|PX00319I23|AK089127|2745-S	AK089127	6720429L07Rik	ri|E530004O17|PX00319I23|AK089127|2745
Lamb2	151.3	93.3	0.9994	0.9994	-13.6308	scl016779.32_71-S	NM_008483.2	Lamb-2;Lams	scl016779.32_71
Dbp	543.3	273.4	1	1	-13.6026	scl32668.4.1_181-S	NM_016974.1		scl32668.4.1_181
Mrps17	646.8	458.4	1	1	-13.5955	scl066258.4_19-S	NM_025450.1	1810006P02Rik;Mprs17	scl066258.4_19
Icosl	25.2	11.7	0.9863	0.9432	-13.5871	scl38729.6.1_39-S	NM_015790.2	B7-H2;B7h;B7RP-1;GI50;GL50;GL50-B;ICOS-L;LICOS;Ly115l	scl38729.6.1_39
Cyb561	73.4	41.5	0.9975	0.9956	-13.5792	scl39460.6_144-S	NM_007805.2		scl39460.6_144
D130074M14Rik	172.5	135.1	1	1	-13.5663	ri|D130074M14|PX00186M01|AK051763|4643-S	AK051763		ri|D130074M14|PX00186M01|AK051763|4643
Thra	39.3	24.6	0.9944	0.9881	-13.5618	scl0001541.1_86-S	XM_126580.1	6430529J03Rik;Erba;Nr1a1;Rvr;T3R[a];T3Ralpha;Thra1;Thra2	scl0001541.1_86
A430104N18Rik	4041	3037.7	1	1	-13.5486	scl078591.2_52-S			scl078591.2_52
Blk	421.5	272.2	1	1	-13.5281	scl45437.13.1_73-S	NM_007549.2		scl45437.13.1_73
Itgb4	42.1	23	0.9944	0.9869	-13.5268	scl0192897.13_3-S	XM_109756.3		scl0192897.13_3
E030026I10Rik	339.4	245.6	1	1	-13.5221	scl24190.1_328-S	NM_175553		scl24190.1_328
Spnr	37	20.1	0.9925	0.9832	-13.5079	ri|6030405K23|PX00056I08|AK031315|1747-S	AK031315		ri|6030405K23|PX00056I08|AK031315|1747
Hpgd	188.6	124.1	1	1	-13.4993	scl0015446.2_268-S	NM_008278.1	15-PGDH;MGC14001	scl0015446.2_268
E330018D03Rik	283	214.6	1	1	-13.4903	scl000506.1_4-S	NM_177133		scl000506.1_4
Raf1	280.7	224	1	1	-13.485	ri|9630056E02|PX00117J17|AK036317|2164-S	AK036317	6430402F14Rik;c-Raf;Craf1;Raf-1;v-Raf	ri|9630056E02|PX00117J17|AK036317|2164
6330537M06Rik	33.9	19.9	0.9906	0.9832	-13.4828	scl076163.12_265-S			scl076163.12_265
Gpnmb	315.1	125.3	1	1	-13.4683	scl093695.11_9-S	NM_053110.2	Dchil;ipd	scl093695.11_9
Mlp	55	38.1	0.9963	0.9944	-13.4669	scl0017357.2_64-S	NM_010807.2	D4Bc1;F52;MacMARCKS;Macs-2;Macs-3;Macs2;Macs3;Mrp	scl0017357.2_64
Ptpn8	332.2	266.1	1	1	-13.4602	scl0001931.1_2-S	NM_008979.1	70zpep;PEP	scl0001931.1_2
5830400N10Rik	109.6	67.2	0.9994	0.9981	-13.4437	ri|5830400N10|PX00038E18|AK017887|1584-S	AK017887		ri|5830400N10|PX00038E18|AK017887|1584
2410025L10Rik	196	154.8	1	1	-13.4401	GI_38080370-S	XM_132259.5		GI_38080370
Ppp1r13b	117	84.6	0.9994	0.9994	-13.4378	scl021981.1_87-S	NM_011625.1	ASPP1;p85;Tp53bp2;Trp53bp2	scl021981.1_87
Cyp4f16	15.2	3.4	0.9601	0.7654	-13.413	scl070101.13_56-S	NM_024442.1	2310021J05Rik	scl070101.13_56
2010205O06Rik	41.2	26.3	0.9944	0.99	-13.4099	scl070270.2_38-S			scl070270.2_38
Nktr	115.2	87.2	0.9994	0.9994	-13.4062	ri|E430002O08|PX00096I24|AK088056|2421-S	AK088056	D9Wsu172e	ri|E430002O08|PX00096I24|AK088056|2421
E230011G24Rik	82.7	61.5	0.9988	0.9975	-13.3921	scl19896.1_309-S			scl19896.1_309
2310032D16Rik	937.8	727.3	1	1	-13.3775	scl18620.21_88-S	NM_027096	2310004G06Rik;mKIAA1434	scl18620.21_88
Myadm	388.5	279.8	1	1	-13.3706	scl050918.1_76-S	NM_016969.1	D7Wsu62e	scl050918.1_76
4833444L21Rik	52.7	36.2	0.9963	0.9938	-13.3623	ri|4833444L21|PX00029K05|AK019527|2276-S	AK019527		ri|4833444L21|PX00029K05|AK019527|2276
Map4k2	650	453	1	1	-13.3553	scl52873.29_9-S	NM_009006	BL44;GCK;Rab8ip	scl52873.29_9
BC006779	418.7	337.1	1	1	-13.3398	scl18209.11_224-S	XM_485132		scl18209.11_224
0610006O14Rik	8.2	-3	0.8958	0.3319	-13.3259	scl30088.4_382-S	NM_133764.1		scl30088.4_382
AI428936	29.2	10.4	0.9894	0.9339	-13.3207	scl32818.7.1_108-S	NM_153577.1	0610012K07Rik;MGC38513	scl32818.7.1_108
1810013C15Rik	234.6	174.6	1	1	-13.3025	scl0069041.1_73-S			scl0069041.1_73
0610009J05Rik	238.8	185.9	1	1	-13.2875	ri|0610009J05|R000002G03|AK002411|1570-S	AK002411		ri|0610009J05|R000002G03|AK002411|1570
A930039H18Rik	60	35.9	0.9963	0.9938	-13.2714	ri|A930039H18|PX00067F02|AK044751|3446-S	AK044751		ri|A930039H18|PX00067F02|AK044751|3446
LOC381230	10472.2	8241.7	1	1	-13.2705	GI_38085190-S	XM_355167.1		GI_38085190
Gp2	72	6.1	0.9975	0.8546	-13.2702	scl30747.11.1_143-S	NM_025989.1	2310037I18Rik	scl30747.11.1_143
A930014B10Rik	59.4	41.9	0.9963	0.9956	-13.268	ri|A930014B10|PX00066O14|AK044453|3457-S	AK044453		ri|A930014B10|PX00066O14|AK044453|3457
Fcgr3	760.1	504.5	1	1	-13.2575	scl014131.3_5-S	NM_010188.2	CD16	scl014131.3_5
D330024H06Rik	37.4	20.3	0.9931	0.9832	-13.2511	scl53255.10.1_6-S	NM_181404.3	AW121052;mKIAA0172	scl53255.10.1_6
Msh2	86.8	65	0.9988	0.9981	-13.2478	ri|8030473G08|PX00650P10|AK078775|1721-S	AK078775		ri|8030473G08|PX00650P10|AK078775|1721
Ager	48.8	32.9	0.9963	0.9925	-13.2408	scl50816.11.1_54-S	NM_007425.1	RAGE	scl50816.11.1_54
Mbtps1	162.4	126	1	1	-13.2397	scl34268.27.955_23-S	NM_019709.3	0610038M03Rik;S1P;SKI-1;Ski1	scl34268.27.955_23
Fbln1	47.9	29.2	0.9963	0.99	-13.2119	scl014114.15_45-S	NM_010180		scl014114.15_45
9230115F04Rik	37.4	20.7	0.9931	0.9844	-13.2069	scl00320841.1_106-S			scl00320841.1_106
5830472M02Rik	130	20.2	0.9994	0.9832	-13.1987	scl0076080.2_277-S	NM_181734.1	3110080A02Rik	scl0076080.2_277
Hist1h4i	205.5	118.4	1	0.9994	-13.1955	scl00319158.2_61-S	NM_175656.1		scl00319158.2_61
Sdf4	143.1	111.8	0.9994	0.9994	-13.1892	scl24599.7_209-S	NM_011341.3	Cab45	scl24599.7_209
1200013P24Rik	67.1	48.5	0.9975	0.9956	-13.1548	scl074763.7_75-S	NM_029090.2		scl074763.7_75
D130052N13Rik	12.2	0.8	0.942	0.6195	-13.1539	ri|D130052N13|PX00184G04|AK051496|2048-S	AK051496		ri|D130052N13|PX00184G04|AK051496|2048
Tle2	65.8	31.6	0.9975	0.9913	-13.1523	scl0003859.1_7-S	NM_019725.1	Grg2	scl0003859.1_7
Csmd1	38.6	24.2	0.9938	0.9881	-13.1469	ri|A730081J05|PX00153A23|AK043289|1321-S	AK043289	B930082H09	ri|A730081J05|PX00153A23|AK043289|1321
C730026O12Rik	274.2	188.8	1	1	-13.1236	ri|C730026O12|PX00087C21|AK050208|3838-S	AK050208		ri|C730026O12|PX00087C21|AK050208|3838
Phf12	87.8	66	0.9994	0.9981	-13.1222	scl0268448.7_23-S	NM_174852.2	2410142K10Rik;F630045O13;mKIAA1523;PF1	scl0268448.7_23
D430007A19Rik	101.2	75.3	0.9994	0.9994	-13.1208	scl51410.1.1_192-S			scl51410.1.1_192
Plvap	1371.7	900.9	1	1	-13.118	scl34674.6.1_40-S	NM_032398.1	MECA32;PV-1	scl34674.6.1_40
Pde4a	25.3	12.4	0.9869	0.9488	-13.117	scl37231.19.1_55-S	NM_019798.2	D9Ertd60e;Dpde2	scl37231.19.1_55
6720454L07Rik	17.9	2.7	0.9732	0.738	-13.1061	scl39743.1.1_24-S			scl39743.1.1_24
Arhgef1	1046	771.8	1	1	-13.0977	ri|A430058L24|PX00136H20|AK040093|348-S	AK040093	Lbcl2;Lsc	ri|A430058L24|PX00136H20|AK040093|348
Hist1h4j	268.3	188	1	1	-13.0858	scl0319159.1_95-S	NM_178210.1		scl0319159.1_95
Notch3	78.6	42.6	0.9981	0.9956	-13.0857	scl50069.32.1454_21-S	NM_008716.1		scl50069.32.1454_21
C130078A06Rik	64.3	44.8	0.9963	0.9956	-13.0856	ri|C130078A06|PX00171B02|AK081792|2407-S	AK081792		ri|C130078A06|PX00171B02|AK081792|2407
1600002O04Rik	17.8	5	0.9719	0.821	-13.0828	scl42798.1.1_138-S			scl42798.1.1_138
3300002A11Rik	31.3	16.5	0.9906	0.9757	-13.0726	scl42158.1.1_5-S			scl42158.1.1_5
8030474H12Rik	140.4	109.7	0.9994	0.9994	-13.0605	scl35347.1.1_116-S			scl35347.1.1_116
Ap1m1	172.1	135.9	1	1	-13.0589	scl33678.12.1_84-S	NM_007456	[m]1A;Adtm1A;AP47;Cltnm;mu1A	scl33678.12.1_84
Sgcd	65.9	46.9	0.9969	0.9956	-13.0519	ri|B930054G04|PX00164K23|AK047384|3080-S	AK047384	35kDa;delta-SG	ri|B930054G04|PX00164K23|AK047384|3080
A530021E08Rik	72.8	52.5	0.9975	0.9963	-13.0471	ri|A530021E08|PX00316D01|AK079949|1768-S	AK079949		ri|A530021E08|PX00316D01|AK079949|1768
B230205M18	112.4	83	0.9994	0.9994	-13.0465	GI_38075608-S	XM_110361.3		GI_38075608
Myo1e	557.5	385.9	1	1	-13.0376	scl36750.29_511-S	NM_181072	2310020N23Rik;9130023P14Rik	scl36750.29_511
Rbpsuhl	56.9	5.7	0.9963	0.8397	-13.0061	scl19939.10.1_23-S	NM_009036.1	RBP-L	scl19939.10.1_23
C630004H02Rik	51.4	23.9	0.9963	0.9875	-13.0032	scl39341.19.1_29-S	NM_175454.1	C630004H02	scl39341.19.1_29

## Sheet: D
Commonly downregulated genes (Diff_Score≤-13/P≤0.05) in three different tissues (brain, liver and spleen) of Mcph1gt/gt mice.
Gene	Accession	Target ID
1700029J07Rik	XM_134156.2	scl34863.8.7_80
4930572L20Rik	XM_110691.2	scl075863.1_4
5730405I09Rik	NM_026484	scl51666.10_396
6720406L13Rik	AK078395	ri|6720406L13|PX00059C07|AK078395|1549
AI316807	NM_001012667.1	GI_60592995
Arl2bp	NM_024191.1	scl33477.9_38
B430305P08Rik	XM_148123.1	GI_20892692
BC031407	NM_145596.2	scl34717.16_531
C730026O12Rik	AK050208	ri|C730026O12|PX00087C21|AK050208|3838
D130060J10Rik		scl48440.1.1721_38
D630014A15Rik		scl35163.2.1_51
Dbp	NM_016974.1	scl32668.4.1_181
Fmr1	AK080898	ri|B430202I01|PX00071A05|AK080898|1337
LOC331139	XM_284587.2	GI_38078272
LOC383099	XM_356873.1	GI_38079853
Man2b1	NM_010764	scl33560.21.1_30
Per3	NM_011067	scl2166.1.1_61
Prdx2	NM_011563.2	scl33566.6_143
Prdx2	NM_011563.2	scl0021672.1_16
Riok3	NM_024182.2	scl0066878.2_2
Scoc	XM_134455.1	scl056367.1_256
Vps35	NM_022997	scl34540.19_229
Zfp330	NM_145600.1	scl030932.2_33

## Sheet: E
Commonly downregulated genes (Diff_Score≤-13/P≤0.05) in brain and liver of Mcph1gt/gt mice.
Gene	Accession	Target ID
1110003O08Rik		scl34240.1.561_330
1700029J07Rik	XM_134156.2	scl34863.8.7_80
1810023B24Rik	XM_134222.1	scl0234388.1_36
1810073E21Rik	NM_025960.2	scl067091.5_7
2610014I16Rik		scl066300.1_126
4930572L20Rik	XM_110691.2	scl075863.1_4
4933407C03Rik	XM_356109.1	scl074440.16_72
5430437P03Rik	NM_026636	scl33703.9.1_1
5730405I09Rik	NM_026484	scl51666.10_396
6430573F11Rik	NM_176952.3	scl33895.8_411
6720406L13Rik	AK078395	ri|6720406L13|PX00059C07|AK078395|1549
9330175B10Rik	NM_194351.1	scl0378466.6_0
A630086H07Rik	AK080384	ri|A630086H07|PX00147H03|AK080384|970
AI316807	NM_001012667.1	GI_60592995
Arl2bp	NM_024191.1	scl33477.9_38
B430305P08Rik	XM_148123.1	GI_20892692
BC002216	AK089229	ri|F630049N15|PL00015K03|AK089229|1852
BC031407	NM_145596.2	scl34717.16_531
Bdh	NM_175177	scl49257.8_342
C730026O12Rik	AK050208	ri|C730026O12|PX00087C21|AK050208|3838
Cap1	NM_007598.2	scl012331.2_166
Cebpa	NM_007678	scl012606.3_81
Cyb5	NM_025797	scl51713.6.3_46
Cyp2a5	NM_007812.1	scl00023.1_1
D130060J10Rik		scl48440.1.1721_38
D630014A15Rik		scl35163.2.1_51
Dbp	NM_016974.1	scl32668.4.1_181
F830002E14Rik	AK089567	ri|F830002E14|PL00004M15|AK089567|1280
Fmr1	AK080898	ri|B430202I01|PX00071A05|AK080898|1337
Gpt2	NM_173866.1	scl33556.12_71
LOC331139	XM_284587.2	GI_38078272
LOC383099	XM_356873.1	GI_38079853
Man2b1	NM_010764	scl33560.21.1_30
Per2	NM_011066.1	scl16475.25_424
Per3	NM_011067	scl2166.1.1_61
Pitpnm2	NM_011256.1	scl26041.27.1_85
Ppm1l	NM_178726	scl23093.1.1_122
Prdx2	NM_011563.2	scl33566.6_143
Prdx2	NM_011563.2	scl0021672.1_16
Rad23a	NM_009010.2	scl019358.2_23
Rad23a	NM_009010.2	scl34556.8.1_48
Rad23a	NM_009010.2	scl000680.1_0
Riok3	NM_024182.2	scl0066878.2_2
Scoc	XM_134455.1	scl056367.1_256
Stxbp2	NM_011503.2	scl34132.19.1_1
Thrsp	NM_009381.2	scl31033.2.1_0
Usp2	NM_198091.1	scl37045.17.1_33
Vps35	NM_022997	scl34540.19_229
Zfp330	NM_145600.1	scl030932.2_33
		mtDNA_ND5

## Sheet: F
Commonly downregulated genes (Diff_Score≤-13/P≤0.05) in brain and spleen of Mcph1gt/gt mice.
Gene	Accession	Target ID
1700029J07Rik	XM_134156.2	scl34863.8.7_80
1810013C15Rik		scl0069041.1_73
2210419D22Rik		scl073661.1_203
2310014D11Rik		scl5999.1.1_59
2310036D04Rik	XM_488563	scl069598.1_26
2610204M08Rik	NM_198411.1	scl42730.18.154_13
4833414E09Rik	NM_027845.1	scl15977.1.2114_8
4930572L20Rik	XM_110691.2	scl075863.1_4
4932408F19Rik	NM_207225.1	scl16472.29.1_1
4932416N17Rik	XM_359229	scl49438.28_389
5730405I09Rik	NM_026484	scl51666.10_396
5730408I11Rik	AK017525	ri|5730408I11|PX00002P17|AK017525|937
5730410E19Rik		scl19157.1.1_197
6720406L13Rik	AK078395	ri|6720406L13|PX00059C07|AK078395|1549
7030401E22Rik	AK078559	ri|7030401E22|PX00312M17|AK078559|2273
8430426K15Rik		scl16101.1.1002_23
9330175B01Rik	XM_128267	scl0106068.1_320
9430078K10Rik		scl0077302.1_170
9930104M19Rik		scl12255.1.1_147
A030001L21Rik	AK037153	ri|A030001L21|PX00063K01|AK037153|2376
A130020K16Rik	AK037473	ri|A130020K16|PX00121J10|AK037473|4075
A330042H22	NM_173014.1	scl000746.1_18
A330042H22	NM_173014.1	scl33503.14_219
A830029A02Rik	AK080623	ri|A830029A02|PX00661B04|AK080623|456
A930014B10Rik	AK044453	ri|A930014B10|PX00066O14|AK044453|3457
Abcc10	NM_145140	scl49871.22.1_156
Abcg1	NM_009593	scl50881.16_363
AI316807	NM_001012667.1	GI_60592995
Ap1m1	NM_007456	scl33678.12.1_84
Arhgef10	NM_172751.1	scl34037.34.366_10
Arl2bp	NM_024191.1	scl33477.9_38
Asxl2	NM_172421	scl43443.14_407
B430305P08Rik	XM_148123.1	GI_20892692
BC031407	NM_145596.2	scl34717.16_531
C230096B03Rik	AK049059	ri|C230096B03|PX00177K12|AK049059|2350
C330018C16Rik	AK049267	ri|C330018C16|PX00076F07|AK049267|2687
C530043K16Rik	NM_177241.2	scl26541.1.1_25
C730026O12Rik	AK050208	ri|C730026O12|PX00087C21|AK050208|3838
D130052N13Rik	AK051496	ri|D130052N13|PX00184G04|AK051496|2048
D130060J10Rik		scl48440.1.1721_38
D630014A15Rik		scl35163.2.1_51
D930033H10Rik		scl52703.1_639
Dbp	NM_016974.1	scl32668.4.1_181
Diap2	NM_017398	scl54650.12.1_2
E030002F19Rik	AK086807	ri|E030002F19|PX00204O16|AK086807|3246
E030045D18Rik		scl0320188.1_7
Egfl7	NM_198724.1	scl0353156.8_65
Fmr1	AK080898	ri|B430202I01|PX00071A05|AK080898|1337
Fosr		scl0014285.1_257
Fto	AK046935	ri|B930005B09|PX00162P21|AK046935|1770
Fts	NM_010241.1	scl0014339.2_163
Habp4	NM_019986	scl056541.13_2
Herpud1	NM_022331.1	scl33485.7_10
Igfbp4	NM_010517.2	scl40921.6_29
Il15	NM_008357.1	scl34590.14.1_28
LOC214249	XM_135486.3	GI_38080316
LOC331139	XM_284587.2	GI_38078272
LOC331187	XM_284603.1	GI_28492355
LOC382162	XM_356262.1	GI_38093810
LOC382895	XM_356739.1	GI_38076431
LOC383099	XM_356873.1	GI_38079853
LOC385274	XM_358163.1	GI_38095518
Man2b1	NM_010764	scl33560.21.1_30
Mcph1	NM_173189.2	scl00244329.1_85
Mertk	NM_008587.1	scl0017289.2_279
Ndst1	NM_008306	scl51375.1_32
Nfkbib	NM_010908.3	scl31572.8.1_327
Nr1d1	NM_145434.1	scl39616.9.169_52
Odz4	NM_011858	scl32363.39_490
Olfml1	NM_172907.2	scl32224.3.1_237
Per3	NM_011067	scl2166.1.1_61
Pik3r2	NM_008841.1	scl34692.17.1_21
Pip5k1b	NM_008847	scl21850.17_155
Prdm2	XM_204027.3	scl0002836.1_427
Prdx2	NM_011563.2	scl33566.6_143
Prdx2	NM_011563.2	scl0021672.1_16
Ptk2b	NM_172498.1	scl45401.31_10
Rab11fip4	NM_175543	scl41183.17_270
Riok3	NM_024182.2	scl0066878.2_2
Scoc	XM_134455.1	scl056367.1_256
Sgcd	AK047384	ri|B930054G04|PX00164K23|AK047384|3080
Shank3	NM_021423.1	scl47614.23.1_38
Ski	NM_011385	scl23441.8_64
Slc9a3r2	NM_023055	scl0001664.1_192
Slp	NM_011413	scl0020567.1_162
Solh	NM_015830	scl050817.2_62
Srr	AK043819	ri|A830036H21|PX00155G21|AK043819|1165
Srr	AK080830	ri|B230334I23|PX00316P06|AK080830|1280
Srrm2	NM_175229.2	scl075956.6_20
Sytl1	NM_031393.1	scl23718.13.1_59
Thra	XM_126580.1	scl021833.8_22
Trappc5	NM_025701.2	scl34125.2_74
Tsc1	AK083363	ri|C920023H23|PX00178M21|AK083363|2389
Ubc	XM_147315.1	gi_21070949_ref_NM_019639.2__531
Vps35	NM_022997	scl34540.19_229
Xdh	NM_011723	scl49626.40.1_3
Zfp330	NM_145600.1	scl030932.2_33
Zfp385	NM_013866.1	scl46659.10_50
	BC048525.1	scl000557.1_27
	BC035955.1	scl0002558.1_69
	AK051288.1	scl000548.1_6
		scl000010.1_362_REVCOMP

## Sheet: G
Commonly downregulated genes (Diff_Score≤-13/P≤0.05) in liver and spleen of Mcph1gt/gt mice.
Gene	Accession	Target ID
Per3	NM_011067	scl2166.1.1_61
Vps35	NM_022997	scl34540.19_229
D130060J10Rik		scl48440.1.1721_38
Zfp330	NM_145600.1	scl030932.2_33
D5Ertd593e	NM_175096.2	scl27580.3_53
Arl2bp	NM_024191.1	scl33477.9_38
Man2b1	NM_010764	scl33560.21.1_30
Dbp	NM_016974.1	scl32668.4.1_181
AI316807	NM_001012667.1	GI_60592995
Prdx2	NM_011563.2	scl0021672.1_16
5730405I09Rik	NM_026484	scl51666.10_396
Usp36	XM_126772.3	scl0072344.1_165
Ocil	NM_053109.1	scl29467.5.1_148
Fmr1	AK080898	ri|B430202I01|PX00071A05|AK080898|1337
Riok3	NM_024182.2	scl0066878.2_2
Chd9	XM_284439	scl077692.4_12
Nfib	AK089127	ri|E530004O17|PX00319I23|AK089127|2745
Inppl1	NM_010567.1	scl30961.29_228
LOC331139	XM_284587.2	GI_38078272
B430305P08Rik	XM_148123.1	GI_20892692
Cyp26b1	NM_175475.2	scl28780.8_93
4833426J09Rik		scl33438.2.1_25
A230057M07Rik	AK038731	ri|A230057M07|PX00128B17|AK038731|3080
C730026O12Rik	AK050208	ri|C730026O12|PX00087C21|AK050208|3838
2410039M03Rik		scl0070019.1_250
Marveld1	NM_183195.1	scl53115.2.1_29
Scoc	XM_134455.1	scl056367.1_256
1700029J07Rik	XM_134156.2	scl34863.8.7_80
D130057F13Rik	AK083901	ri|D130057F13|PX00184L24|AK083901|3273
LOC381230	XM_355167.1	GI_38085190
C030005I21Rik	AK081212	ri|C030005I21|PX00665N09|AK081212|2550
6720406L13Rik	AK078395	ri|6720406L13|PX00059C07|AK078395|1549
Hist4h4	NM_175652.1	scl00320332.2_0
BC031407	NM_145596.2	scl34717.16_531
D630014A15Rik		scl35163.2.1_51
Map4k2	NM_009006	scl52873.29_9
9630025I21Rik	AK079330	ri|9630025I21|PX00654D09|AK079330|2638
4930572L20Rik	XM_110691.2	scl075863.1_4
Inppl1	NM_010567.1	scl00056.1_64
Prdx2	NM_011563.2	scl33566.6_143
Centa2	NM_172133.1	scl41178.11.1_2
LOC383099	XM_356873.1	GI_38079853
