# Supplementary material for: Establishment of a Mouse Model with Misregulated Chromosome Condensation due to Defective Mcph1 Function
Source: PLoS One. 2010 Feb 16;5(2):e9242. doi: 10.1371/journal.pone.0009242 (PMC2821930; doi:10.1371/journal.pone.0009242)
Supplement: Table S3 — Expression of potential Mcph1-targets in brain of Mcph1gt/gt mice. (0.02 MB XLS) [file pone.0009242.s007.xls]

## Sheet: Sheet1
Expression of potential Mcph1-targets in brain of Mcph1gt/gt as compared to wild type mice.
Gene	Transcript ID	Diff_Score (Mcph1gt/gt / wild type)
Chek1	scl0003526.1_55-S	0.8985
Chek1	scl36035.14_69-S	1.7801
Chek2	scl0004112.1_0-S	-0.3121
Chek2	scl27431.17.1_0-S	1.2053
Brca1	ri|D930010H15|PX00200P18|AK086173|1919-S	-4.0156
Brca1	scl39530.24_306-S	0.6122
Brca2	scl26929.29.1_75-S	0.5241
Brca2	ri|E130002E01|PX00207C19|AK087379|940-S	1.8374
TOPBP1	scl0235559.10_91-S	0.3448
Rad51	scl20429.10.1_48-S	2.5299
Rad51	scl0003296.1_11-S	2.9827
Ddb2	scl19002.9.1_29-S	-1.5768
Ddb2	scl0003273.1_30-S	-1.0283
Ddb2	scl0003004.1_2-S	-0.7385
Ddb2	scl0003080.1_74-S	3.952
Trp73	scl0022062.2_153-S	-0.2821
Trp73	scl23454.16_134-S	-0.0561
E2f1	scl18473.7_30-S	-5.8391
E2f2	scl0242705.6_30-S	-2.3103
E2f2	scl00329958.1_84-S	0.5215
E2f2	scl00242705.1_180-S	1.0435
E2f3	scl0013557.1_74-S	-3.4536
E2f3	scl44141.9.1_18-S	1.8136
E2f3	scl013557.1_119-S	2.1765
E2f5	scl23382.7.1_30-S	-1.3147
E2f6	ri|9430090E10|PX00110N10|AK035116|2143-S	-12.4561
E2f6	scl050496.7_1-S	0.3453
E2f6	scl0050496.2_2-S	1.602
E2f6	scl0050496.2_252-S	2.2286
E2f7	scl38454.14_295-S	2.2372
Apaf1	scl011783.1_158-S	1.0926
Casp1	scl37317.9.1_34-S	0.4255
Casp12	scl37315.11_411-S	-1.2321
Casp12	ri|E130014I21|PX00208D23|AK053407|1504-S	-1.1304
Casp12	ri|B430309C06|PX00072C03|AK046681|1308-S	0.612
Casp14	scl37766.7.1_51-S	-2.1966
Casp2	ri|D430002B11|PX00193O21|AK052396|3326-S	0.6244
Casp2	scl012366.11_305-S	3.736
Casp3	ri|3110059O17|ZX00072B22|AK014231|1174-S	-1.146
Casp3	scl012367.6_5-S	4.4872
Casp4	scl37316.9.1_41-S	-3.4895
Casp4	scl0003402.1_106-S	0.4166
Casp6	scl0002068.1_1-S	0.255
Casp6	scl22623.8.1_50-S	1.7946
Casp7	scl53034.9_68-S	0.979
Casp8	scl012370.8_14-S	-2.598
Casp8ap2	scl25587.11.1_0-S	-0.5965
Casp9	ri|D630041E16|PX00198C07|AK085561|1802-S	-5.3351
Casp9	scl0002703.1_26-S	-0.9374
Casp9	scl0002755.1_79-S	4.8899
Casp9	scl24737.11_591-S	7.1205
TERT	scl44631.16.1_61-S	3.3114
