# Supplementary material for: Establishment of a Mouse Model with Misregulated Chromosome Condensation due to Defective Mcph1 Function
Source: PLoS One. 2010 Feb 16;5(2):e9242. doi: 10.1371/journal.pone.0009242 (PMC2821930; doi:10.1371/journal.pone.0009242)
Supplement: Table S5 — Expression of potential Mcph1-targets in spleen of Mcph1gt/gt mice. (0.02 MB XLS) [file pone.0009242.s009.xls]

## Sheet: Sheet1
Expression of potential Mcph1-targets in spleen of Mcph1gt/gt as compared to wild type mice.
Gene	Transcript ID	Diff_Score (Mcph1gt/gt / wild type)
Chek1	scl36035.14_69-S	0.2652
Chek1	scl0003526.1_55-S	2.8556
Chek2	scl0004112.1_0-S	0.3536
Chek2	scl27431.17.1_0-S	4.6343
Brca1	ri|D930010H15|PX00200P18|AK086173|1919-S	-0.1058
Brca1	scl39530.24_306-S	2.1525
Brca2	ri|E130002E01|PX00207C19|AK087379|940-S	0.0641
Brca2	scl26929.29.1_75-S	0.9893
TOPBP1	scl0235559.10_91-S	-0.6533
Rad51	scl20429.10.1_48-S	0.8053
Rad51	scl0003296.1_11-S	12.5906
Ddb2	scl19002.9.1_29-S	-2.9911
Ddb2	scl0003273.1_30-S	-2.8408
Ddb2	scl0003004.1_2-S	-2.121
Ddb2	scl0003080.1_74-S	-0.4938
Trp73	scl23454.16_134-S	-1.6511
Trp73	scl0022062.2_153-S	2.0101
E2f1	scl18473.7_30-S	1.9527
E2f2	scl00329958.1_84-S	-1.8385
E2f2	scl00242705.1_180-S	1.1257
E2f2	scl0242705.6_30-S	4.849
E2f3	scl0013557.1_74-S	0.846
E2f3	scl013557.1_119-S	1.055
E2f3	scl44141.9.1_18-S	19.6712
E2f5	scl23382.7.1_30-S	1.2982
E2f6	ri|9430090E10|PX00110N10|AK035116|2143-S	-2.3491
E2f6	scl050496.7_1-S	14.7795
E2f6	scl0050496.2_252-S	17.2212
E2f6	scl0050496.2_2-S	24.6544
E2f7	scl38454.14_295-S	-1.0728
Apaf1	scl011783.1_158-S	10.154
Casp1	scl37317.9.1_34-S	3.3363
Casp12	ri|B430309C06|PX00072C03|AK046681|1308-S	0.4318
Casp12	scl37315.11_411-S	0.5277
Casp12	ri|E130014I21|PX00208D23|AK053407|1504-S	0.9193
Casp14	scl37766.7.1_51-S	-2.8203
Casp2	ri|D430002B11|PX00193O21|AK052396|3326-S	-6.1714
Casp2	scl012366.11_305-S	8.6619
Casp3	ri|3110059O17|ZX00072B22|AK014231|1174-S	-1.3179
Casp3	scl012367.6_5-S	6.4277
Casp4	scl37316.9.1_41-S	-0.3179
Casp4	scl0003402.1_106-S	1.3182
Casp6	scl0002068.1_1-S	-1.3472
Casp6	scl22623.8.1_50-S	6.3039
Casp7	scl53034.9_68-S	9.1542
Casp8	scl012370.8_14-S	-6.8147
Casp8ap2	scl25587.11.1_0-S	2.6824
Casp9	ri|D630041E16|PX00198C07|AK085561|1802-S	-1.2322
Casp9	scl0002703.1_26-S	0.1767
Casp9	scl0002755.1_79-S	1.1659
Casp9	scl24737.11_591-S	4.1294
TERT	scl44631.16.1_61-S	0.1969
